# Supplementary material for: The extracellular matrix supports breast cancer cell growth under amino acid starvation by promoting tyrosine catabolism
Source: PLoS Biol. 2024 Jan 16;22(1):e3002406. doi: 10.1371/journal.pbio.3002406 (PMC10791009; doi:10.1371/journal.pbio.3002406)
Supplement: S1 Data — The biological replicates are colour coded. (XLSX) [file pbio.3002406.s016.xlsx]

## Sheet: Fig1B
	Complete media on collagen									Complete media on plastic
Day2	175587	195648	186568	122005	113371	89607	176719	168789	162446	165920	150676	128502	83058	84775	82846	140266	128568	128736
Day4	469982	352216	353657	168212	159774	167044	275286	344173	322753	361557	308402	280202	123268	123268	123268	299279	317066	292939
Day6	770831	757013	695451	286508	362640	295447	462368	777926	497833	1076864	945795	654768	244353	279436	204731	653736	708348	646201
Day8	1200214	1149209	1030945	387611	504978	567319	719165	843089	709241	1204385	1212735	1018433	515077	367389	327632	986579	1094138	1073288

## Sheet: Fig1C
	Gln starvation on collagen									AA starvation on collagen									Gln starvation on plastic									AA starvation on plastic
Day2	126953	124043	137814	108109	116963	105184	102640	113538	122920	147975	157477	163576	94100	96539	96801	65774	138430	153098	116097	81199	80240		64994	68436	99774	91343	86965	88086	111949	123751	62736	63880	57256	76652	78680	113644
Day4	138985	167198	185401	133766	118316	162610	133626	139334	120707	332227	281687	258540	101231	100581	116574	68573	110340	141722	109403	99946	93754	123268	123268	123268	111965	109629	98916	146610	126570	130643	123268	123268	123268	69330	59484	73513
Day6	248889	288306	284539	100226	98313	171728	222704	293712	272493	424566	386366	299968	86756	94769	63261	96560	152733	242157	89777	76214	101247	73724	76992	84824	114084	142125	134177	133457	167012	164712	67862	64977	68092	70901	74633	63256
Day8	358651	402063	466330	124307	217312	250311	285670	317872	393332	525530	176220	512209	211481	219113	164296	123788	150919	320436	137975	206983	133195	67357	62418	65402	79632	136263	241340	219734	447294	203681	66870	64084	51571	63113	57653	58093

## Sheet: Fig1D
Gln coll	Gln plastic	AA coll I	AA plastic
3.05043	1.60192	4.24663	2.54638
3.41967	2.40312	1.42397
3.96628	1.54642	4.13899	2.36035
1.05727	0.78203	1.70891	0.774921
1.8483	0.724687	1.77058	0.742636
2.12897	0.759332	1.32762	0.597629
2.42971	0.924545	1.00029	0.731383
2.7036	1.58204	1.21953	0.66811
3.34541	2.80201	2.58934	0.673209

## Sheet: Fig1E
	Gln starvation on Tif-CDM									Gln starvation on plastic									AA starvation on Tif-CDM									AA starvation on plastic
Day 0	1000	1000	1000	1000	1000	1000	1000	1000	1000	1000	1000	1000	1000	1000	1000	1000	1000	1000	1000	1000	1000	1000	1000	1000	1000	1000	1000	1000	1000	1000	1000	1000	1000	1000	1000	1000
Day 8	1622	1590	1581	2639	3655	2875	1604	3979	1557	494	281	505	434	661	733	580	762	610	274	302	332	608	657	616	493	499	563	59	40	35	167	120	127	137	97	87

## Sheet: Fig1F
	Gln starvation on CAF-CDM									Gln starvation on plastic									AA starvation on CAF-CDM									AA starvation on plastic
Day 0	1000	1000	1000	1000	1000	1000	1000	1000	1000	1000	1000	1000	1000	1000	1000	1000	1000	1000	1000	1000	1000	1000	1000	1000	1000	1000	1000	1000	1000	1000	1000	1000	1000	1000	1000	1000
Day 8	2155	1915	1763	1303	1560	1423	2325	2470	2201	265	249	204	1218	797	574	1515	1400	1524	1936	3152	3067	1394	2000	2097	3688	4014	3517	173	123	123	987	597	135	1889	1838	1921

## Sheet: Fig1G
NF_x000D_CDM	CAF_x000D_CDM	Plastic
0.434721	0.867316	0.243401
0.446413	1.10859	0.226395
0.665368	1.04269	0.255093
0.530381	1.15855	0.205137
0.394331	1.06608	0.324181
0.65899	0.756776	0.278477
0.683751	1.2301	0.314885
0.63386	0.918484	0.278081
0.538168	0.851418	0.242912
0.63226	1.03518	0.877978
0.844291	1.06213	0.554318
0.815095	0.902682	0.674931
0.658221	0.995209	0.748393
0.617938	0.921897	0.627611
0.496188	1.01179	0.734505
0.718198	1.00848	0.583182
0.832209	0.99666	0.518437
0.94843	1.06596	0.896953

## Sheet: Fig1I
	Full PlasmaX on collagen												Full PlasmaX on Matrigel												Full PlasmaX on plastic
Day2	128359	148939	130529	98850	94856	119718	151743	163536	139111	122827	161838	136259	163413	163418	160366	93008	135352	119613	127862	168796	152179	163402	139150	176401	131633	122543	102464	85909	78894	80860	95240	70436	105038	73969	65468	66188
Day8	492800	629836	575111	594684	550238	621102	589745	684847	706515	711529	1014445	579809	553892	620495	576898	549653	588467	625683	610365	712736	682929	1005738	1072006	1075072	589878	485337	422297	589481	496752	463614	506846	423749	421909	723154	537538	518214

## Sheet: Fig1J
	25% Plasmax on collagen									25% Plasmax on Matrigel									25% Plasmax on plastic
Day2	71881	75555	71350	122340	110497	79315	53305	76204	80725	52854	84998	87427	97587	98618	87116	69913	81255	64242	81097	85933	90565	52969	60842	40821	65780	57911	69914
Day8	131531	158814	131034	174479	237980	268131		281526	350668	111712	112491	116169	127026	170112	164383	161456	252393	184656	76679	51733	57481	56804	46103	56959	65827	79559	60717

## Sheet: Fig1K
	25% Plasmax CAF-CDM									25% Plasmax plastic
Day 2	1000	1000	1000	1000	1000	1000	1000	1000	1000	1000	1000	1000	1000	1000	1000	1000	1000	1000
Day6	13014	13483	12408	6667	13793	14077	10395	11569	11894	8130	6608	5551	6798	7555	6093	7097	4761	5149
