# Supplementary material for: The extracellular matrix supports breast cancer cell growth under amino acid starvation by promoting tyrosine catabolism
Source: PLoS Biol. 2024 Jan 16;22(1):e3002406. doi: 10.1371/journal.pbio.3002406 (PMC10791009; doi:10.1371/journal.pbio.3002406)
Supplement: S2 Data — The biological replicates are colour coded. (XLSX) [file pbio.3002406.s017.xlsx]

## Sheet: Fig2B
	Complete media on collagen I									Complete media on plastic
Day2	218965	273001		229275	302772	384301	302769	300473	301450	217294	224479		339633	327240	320106	297808	237158
Day8	748486	848843		712233	792388	737458	491575	384802	381734	629398	452762		648808	697032	649169	373386	382614

## Sheet: Fig2C
	Gln starvation on collagen I									Gln starvation on plastic									AA starvation on collagen I									AA starvation on plastic
Day2	81681	82267	94094	103137	117686	151886	126666	131097	92833	72421	63066	60923	116213	117454	84678	70487	65919	63373	280454	217489	237767	210957	168695	308849	275189	273363	310949	126242	110592	129993	197542	193015	199015	179728	183184	194828
Day8	80652	67794	100328	129758	142734	103779	87147	83994	93554	46417	47284	39764	101014	84978	74417	51321	51971	42098	375090	336307	349628	341352	300126	258454	291483	273762	270226	266679	197392	197276	193960	236568	218871	144329	198598	156373

## Sheet: Fig2D
AA plastic	AA coll I	Gln plastic	Gln coll I
1.58513	1.47821	0.584651	0.739665
1.17329	1.32537	0.595571	0.621743
1.1726	1.37787	0.500852	0.920115
1.15289	1.34525	1.27233	1.19002
1.40615	1.18278	1.07035	1.30902
1.30096	1.01855	0.937328	0.951764
0.857888	1.14872	0.64642	0.799231
1.18046	1.07888	0.654607	0.770315
0.929477	1.06495	0.53025	0.85799

## Sheet: Fig2F
	Complete media on collagen I									Complete media on plastic
Day2	327803	341445	428410	341135	294800	308490		201735	226778	408525	401638	388053	304839	467693	265778	251683	220774	216026
Day8	864606	918681	898093	884279	917758	984920	617972	693500	642990	1026644	1008389	847601	931378	904489	839612	716712	677998	607883

## Sheet: Fig2G
	Gln starvation on collagen I									Gln starvation on plastic									AA starvation on collagen I									AA starvation on plastic
Day2	253965	203169	304845	336939	246622	250287	128712	147257	164249	232350	211966	196988	219053	195869	207140	132112	129146	121129	196388	81458	94029	207264	216340	153794	110839	113064	99476	172027	179271	196759	119444	161691	110525	108760	79666	85540
Day8	246072	231096	244586	406956	370681	200127	228259	315444	319824	266876	287231	250289	352041	294077	298098	225663	190796	195512	212474	193319	236234	240486	197353	256317	109142	158715	156153	231119	208428	200450	148745	143911	134358	137654	109023	109461

## Sheet: Fig2H
Gln coll I	Gln plastic	AA coll I	AA plastic
1.08772	1.45944	1.50258	1.71385
1.02152	1.57076	1.36712	1.54559
1.08115	1.36874	1.67061	1.48643
1.79888	1.92518	1.70068	1.10301
1.63853	1.6082	1.39565	1.06716
0.884628	1.63019	1.81263	0.996324
1.00898	1.23407	0.771836	1.02077
1.39437	1.04339	1.12241	0.808454
1.41373	1.06918	1.10429	0.811702

## Sheet: Fig2J
	Complete media on collagen									Complete media on plastic
Day2	23100	22600	20100	72900	29000	32600	21900	27000	22100	25400	31600	37900	48800	45800	40300	35800	25300	26000
Day4	129000	132000	150000	145000	153000	158000	87600	127000	103000	193000	196000	174000	229000	222000	225000	134000	145000	134000
Day6	228000	221000	213000	185000	183000	189000	222000	221000	238000	262000	267000	245000	237000	271000	225000	235000	287000	255000

## Sheet: Fig2K
	Gln starvation on collagen									AA starvation on collagen									Gln starvation on plastic									AA starvation on plastic
Day2	14700	16900	16900	31300	29600	31500	10000	8320	8370	25700	24100	19700	29900	29300	38100	14500	12700	15300	11700	10200	9310	8500	8860	8130	13500	3750	5220	25400	12600	26300	12600	7920	8840	4800	4620	12800
Day4	82700	71300	65800	89100	82000	92500	28200	41000	20800	76300	73000	72400	44800	38300	70700	31800	36800	35800	23900	20900	14600	23600	16200	17500	11600	11300	15400	28600	21800	21900	15500	12000	35300	7720	6100	13700
Day6	143000	140000	125000	117000	101000	94300	87000	86400	68500	90800	65900	68800	49000	44800	40700	27600	23400	31200	27700	22700	21600	24800	52800	12500	9800	11900	19700	12400	13300	16800	13300	9520	11100	4730	4600	5770

## Sheet: Fig2L
AA plastic	AA coll I	Gln plastic	Gln coll I
0.963065	3.90444	3.14892	7.67946
1.03297	2.83373	2.58052	7.51835
1.3048	2.95843	2.45548	6.71281
1.03297	2.10702	2.81925	6.28319
0.739386	1.92642	6.00227	5.42395
0.862099	1.75012	1.42099	5.06414
0.367363	1.18681	1.11406	4.67212
0.357266	1.00621	1.35278	4.63989
0.448136	1.34161	2.23949	3.67862

## Sheet: Fig2M
	Plastic																CDM
Day2	1386	1309	1468	1344	1567	1290	1297	1211	2025	1802	2117	2210	2275	2450	1345	288	2214	1525	1417	1338	979	1075	1016	1001	1616	1866	1818	1976	2398	2495	684	1692
Day4	6933	8950	10464	11319	10666	13507	15632	14129	13430	15814	19097	19321	17916	19479	7215	18136	6791	10688	12041	10952	8409	7221	8250	5108	10248	15349	18002	17381	12736	13587	8566	10989
Day6	20673	25604	26616	17510	19023	11172	24927	19274	18713	16666	21932	16162	19853	19583	17890	22132	18074	18899	20561	20196	13224	14041	13828	12768	15121	18697	13895	13289	9035	9278	9657	7753

[truncated: 1 more sheets: Fig2N]
