# Supplementary material for: The extracellular matrix supports breast cancer cell growth under amino acid starvation by promoting tyrosine catabolism
Source: PLoS Biol. 2024 Jan 16;22(1):e3002406. doi: 10.1371/journal.pbio.3002406 (PMC10791009; doi:10.1371/journal.pbio.3002406)
Supplement: S3 Data — The biological replicates are colour coded. (XLSX) [file pbio.3002406.s018.xlsx]

## Sheet: Fig3B
	Com _x000D_coll I	Com _x000D_plastic	Gln _x000D_coll I	Gln _x000D_plastic	AA _x000D_coll I	AA _x000D_plastic
%Edu positive cells	94.9605	92.2215	58.0776	23.6842	38.6463	13.125
	90.8979	73.3703	53.6075	24.8139	25.522	12.6761
	97.9115	96.7688	53.2562	11.6667	22.1449	2.35294
	94.7534	89.3345	57.5777	18.75	43.6021	36.1111
	89.7856	78.3368	61.3245	31.934	37.4126	28.6942
	97.8935	96.6085	43.2526	13.1687	40.1012	29.7568
	92.8102	89.5131	58.2905	13.587	30.7071	26.8293
	70.8616	89.577	64.482	21.3992	43.1614	28.5714
	95.6759	96.0331	55.702	10.9541	32.109	5.76923

## Sheet: Fig3C
	Com _x000D_Matrigel	Com _x000D_plastic	Gln _x000D_Matrigel	Gln _x000D_plastic	AA _x000D_Matrigel	AA _x000D_plastic
%Edu+	89.5626	89.1543	28.9873	23.2323	43.3476	31.7647
	86.5488	83.2407	63.8684	41.0714	58.9124	17.7419
	112.216	122.856	62.1029	41.5563	30.2368	22.1519
	84.7263	87.4677	23.2108	19.2857	60.7674	26.3158
	84.6803	83.6269	66.566	40.1639	52.7559	22
	128.822	137.865	73.4399	35.5499	37.5321	14.6789
	97.3622	93.4911	27.6423	18.9591	50.3214	6.25
	83.9206	84.1267	72.5973	44.4843	40.3263	3.7037
	127.251	121.228	76.451	34.3154	44.1462	39.3939

## Sheet: Fig3E_coll
Com _x000D_coll I	Com _x000D_plastic	Gln _x000D_coll I	Gln _x000D_plastic	AA _x000D_coll I	AA _x000D_plastic			Statistical analysis was performed on the average values
1167.67	2284	130210	15790	16289.8	226.5
115255	78283	42243	56892	61591				Com coll I	Com plastic	Gln coll I	Gln plastic	AA coll I	AA plastic
47814	55263	24380.7	8770.86	68377	12726			22648.6	42297.9	33319.2	9373.54	30668.6	20680.3
59627	74570	81432	41415	73740	1692.6			31661.4	40314	26849.9	8719.24	29899.2	16979.8
1961.78	2845	6740.25	51331	59416	14024.5			33750.7	42794.5	21691.8	23142.5	36650.6	55040.1
11619	74129	57672	81208	46657	38585
58619	45589	1301.23	100534	56045	1283.12			25293.9	29960.8	25640.7	21045.7	33149	14494.7
1697.6		66414	19091.5	52933	867.5			21909.3	27483.7	25521.4	24420.2	27292.8	12179.1
	44341	6385	64894	11331				23218.5	27144	23999.7	21981.7	26669.2	14419.5
6635.14	51214.5	688.25	29547	45852
54201	75521		3874.27	17036.2				31666.1	21745.1	32433.8	19525.5	30263.5	13830.2
2051.4			45278	7074	1983.43			32838.4	27727.2	38460.3	20707.6	31403	18657.5
44145	62827	32915	51071	61284				34143	20958.3	28043.1	19061.4	27640.7	18243.4
41988	100499	61605		47223
72750	68164	30824.5	72922	52042
137152	102844	809	14737	51181
124492	112589	324.833	99774	21928.3
62758	24941.5	15196.7	28342.5	61389
26727	550	3557.33	2896.33	7118.6	37456
4701.57	145594	80541	25042.5	8473.33
3322.5	56452	1121.5	42522	55169
73862	10853.3	841.923		4534
64129	63983		55648	15356
36569	9474	44968	111529	49994
121158	29297.5	2571.5	10463	74919
22307.5	9387	29079.5		59263
76441	57389	63845		35742
86927	17463.2	129833	11086.2	69100
45768	59087		72309	82370
7473.5	45955	68291		6436.4
78985	3390.5	71453	49960	54806
70585	10985	33884		61056
83695	60870.5	49237	8144.57	56227	62355
29412	6880.2			61185	11409
7213.75	95849		56532	5099
151203	13461		13793.7	14217
46164	362	4174.44		72372	10654.9
70485	107441	50788	9875	83978	5212.5
16074.5	109430	10221	4144.5	64598	664
11821.3	8231.8	64878	15274	76161
82120	47239	17981		69638
2306.18	2386.67	50921	18362	24364
7885	20317	157638	17490	81700	6820
60950	57907			60234	994.5
88812	300.333			19517.7
75390	52214	70021	60659	5008.43
53707	31302.5	38466	71489	57448	4711
48553	36078.3			63453
396	106246	1069	25862	63700	28580
23602	54235	54445		66176
85036	41393	80991	1940	2643.43
36061	34397	41320		47761
44414	24769.5	47713	2045.5	5401
64220	109014	21953	22511	92881
	51513.5		9438	63158
52881	24661	146	66068	43341
51394	2712.2	76828	45985	66873	34683
44839	86204	170.2		37747
56662	2245.6	12680.5	29910	34037
77831	46108		3768.5	22007
72894	85453	84954		44676
71356	60523	75993	1350	33558
83843	63189		4290.83	75843
105344	59445	57670	45761	83543
75410	43641	1600.09		61624
54890	51817		12302.2	24338
15546	73038	43560		911
15491	50373	26998	1120.25	5360.75
60464	20808	77374	1543.67	58349
56045.5	55158	14968	31617.5	62401
55913	85866	58184	43742	78180
33497		5887.09	11917.5	32460
73259	64387	62183	379	62192
191223	42150	61006
33451	22616	71552		79768
57590	66368	51775	29109	25143
52954	40158	142440		71751
95681	60285	2988.33		66676
1756	54230	4464.5		2741.71
52346	20345	152930	92032	119279
71896	21337.5	16774.5		79789
51654	85406	67339	7267	45234
62805	53969	41399	9276
48850	132831	23018.5	60858	60534
19255	69120	13733.7	2314.08	46511
11250	57747	1322.2		74476
84309	55020	54340	593.25
58230	19006.7	57181	18392	242.235
64785	18414.5	66675		59172
830.875	112288	53916.5	541	70579
48118	17782	71469	8795	26666
65737	128575			64860
89022	84930	46387		98763	51870
84326	4840.25	58441		1466
122365	71492	35386		62713
110299	51307	25185		66107
2675.88	63262	61407	8140	53272	19052
73606	53341	4416	13942	4787.8
20788	142880	1016.78		69820	129
70467	2069.12	375	29505	97506
46430	10982.4	50031	33227	71903
63423	48266	57589	51793	10812.5
95951	38579	81229	39699	237.889
51937	42063	95395		83672
147860	3384.8	40476		37932
78365	88016	20486.5		5593.5
99116	25227	56617	6978.75	207.056
104262	18766	61514	1105.2	98783
57532	2759	14700	12223.7	68964
69361	21418	53726	5738.6	39295
6957.7	19910	139.75	6927.75	53572
270.833	31747	3968	268.083	55428
891.75	93437	29143		63945
103619	10864	33197	44143	9801.25
76238	102335	39981		73985
67067	190507	48205		55969
97433	71721	39402		11154.8
68166	40314		74373	110298
37847	2066.36	75013		63830
153312	3398	13391.5		61479
62262	95730	39949	391	28561
34953	53227	793.6		28455.7
111013	33037	7301.67	129	13328.7
61460	49601	66130	48342	89070
110216	71600		19112	59181
71358	62606	542.333	17214
1720.88	51822.5		91027	82281
41951	4245	427	4330.5	63166
6660.75	69518	50690	465.6	6334.67
65047	66239	14216.6	1445.6	70797
7832.67	48994		30710.3	52302
271.667	140213	1323	19727.4	61915
4375.67	11458.3	2319	27138	36073	1077.33
8264	62768		1708.33	59130
872.417	37492	13625		89342
	45308	3718.56	42688	75280
6004	49151	57014	4774	45130
68400	34833.2	23228	35406	58920
62196	57166	4165.5	1371.29	56455
	66011	14549.7		40629
2351.88	49095	5371	1625.38	78630
13942.3	81238	3386.11	42736	53184	47870
118146	50439	14688	45036	62271	1387.33
1734.29	49664		39393	33698
58806	51151	274.25	19624	90817	281.4
5621.5	76629	20399.5	8696	903
53256	36098	142	27859
15762.5	56271	4578	6483	52783
11226.9	72217	65706		47176
209.75	76204			164.333
13418	3933.75			62696
4546.6	109170	300	1098.14	26643
7882	61471	15282	10959	10399
2460.22	64853	720.5	239.818	65035
54431	43415	1951.5	28928	72202
3458.75	62831	872.143	33909	26017
28562		1520.8	19823	27120.7
63937	54552	5051	23298.5	63444
3882.33	82086	5400.5	171.333	53764	254.667
49359	58010	196	25020	63391	886
	53162	74689	5846.33	48382
1422.5	6447	77003		57516
4276.4	51491	4797	674.333	119115
8452	6464.4	76853		2575.2
51818	80366	3658.92		85655	11723.5
424	7539.17	2208.25	9731.5	89842
1914.25	64128	970.8	52383	67490
33114	54945	5474.73	2019.6	4522.5
59158	86726	5523.67		82820
59113	13359	775.333	334.917	101730	2461.29
823.25	91491	3654.5	519.25	96758
61794	48816	7639.67		53376	3403.4
40148	54023	94828	254.5	50780
52454	38202	11397.3		40464
1065.78	9192.67	46846		60258
119594	111740	978.8	9121.67	1594.6
46495	7441.5	4179		68842
88176	63801	51811	71002	2783
	32014	140175	5010.5	664.5
76254	37856	4671	72117	116727
10842.5	59960		103327	52847
9025.5	102880	70041	1135	54887	1330.83
51192	39305.5	49496	55069	21900.5
82369	14493.3	58849	42424	66511
2089.14	57591	11695	49732	56211	577.545
2024.86	50933		42634	42613
53422	13734.3	5881.8	45354	57870
3951.25	33924.2	13376.2	43650	156840	160.071
53884	46860	55184	32128.5	8295
	127145	168052	2498.5	86057
1251.6	5239.67	32313	30486	93998
64568	79093	612.1	5058.5
14571.5	60208	33531	70017	46616
89823	69356		87894	66672
16348	56768		20497		14064.5
38658	94858	23397	22745	97482
4405.6	48072		8107.33	54127
77789	276.75	18056.5		55757	482.143
36356	73020	104643	6905.67	45133	123.5
7726	86203	94415		57916
3162.25	1019	66683	45607.5	32285
3747.12	15969			41101	297.6
29095.5	140578	8862.17
22794.5	55598	38458	1474	133148	4404.33
90619	54025			40131	1449.8
1886.38	131674	31189	253	7281.67	1432.7
21127	57342	33341	20513.5	60701	122.5
79961	54892			41784
66022	39130		2495.56	66872
47230	77032	66677	59632	46652
5821	34306	68073	63446	2639.2
	51857	46653	565.308	49965
7985	20865			55423
8007	60827	42402		52333
4274	61685	50596		55528
4883.5	78450	63371	1936	59325
1812.25	49072	42495	39200	1136.4
891.188	35930	48344	556.5	65490
5092.75	99423	58013	36257	75294
7161.33	101125			35291
96661	54228	426.75	22316	58880
971.5	36136	81312	5480.75	44861
6056	86470	26204		5919.5
16962	49658	36827	20052	77391
30949	33336	6887.4	1412.71	42523
7455.67	67619	63897	33028	26671
10945.3	94380	870.2	53652	12720
47443	88755	43556	3117.75	604
4920.8	46389	64886	50798
14901	63176	46358	6696.57	73632	3528.2
8317.8	54506	91327	11133	13498.4
7291.29		26511	4684.8	12533.7	4785
75942	71704	28799	18728.5	46001
9675	7701.83	15070.2	19230	753.809
5562.2	67234	291	4472	8562.67
14923	43406	291.909		8217.5
1311.17	42537	12489.4		37456.5
115506	53319	75812	25763	262.667
12789.3	31270.5	83440	44061	270.9
7485.25	37101	76837	52469	39489
2159.83	28800	1270.22	5578
862.5	85190	142		9460.33
39207	12743.5	766	18163.7	61306	2531
2667	51256	41819		538
399.375	77996	1590.83	63189
1353.4	78114	1242.33	22096.5	735.5
17737.7	80309	18033		144.5
29316	53152	146.6
1460.14	793	34072		6751
8155.33	56846	20811.2	52139	18112
1183.22	51898	6585.5		13592.5
2376.7	14327.3	66721	19427.5	63039
16160	17808.7		113842	298.2	4619
51715	17706	8141.4	48599	1507.75
6394.33	39017	63538	70147	43571
13078.2	28532.5	34235	66065	55467	39753
66248	61100	69058		1309.88
1382.6	52932	23154.5		1102.5
35845.5	133068	43946		26347.5
6415.8	91315			90885
7188.17	32579.5	65599	35543	17314.3
48512	108482	16651.3	20910.3	33844
55867	53040	5546	106279	64186	732.571
400	2963.38	54461		460
85301	9590.33	120635	28233.5	49225
49985	83922	126842	67992	142
14442.8	103398	53863	23443	568.75
10206.8	20394.5	51828	5688.5	56203
4406.33	319	62500	41646.5	188.667
58955	361.667	67245	7225	623
923.167	49785	204737		679.083
2958.67	58901			46599
54332	60726	46564		14228.3
49953	37322.5	59723		152216
77326	16369	31707	479.5	2395.8
8639	46162		4162.71	17901.5
19926	7506			2840.4
63825	4441	2842.67	1220.11	10820.5
15760.5	11824.2	18314	21997	77720
2690.5	51866	132075	96990	61433
109206	170646	75041	56388
12239	12868	81187	2976.4
3915.29	45568	85800		3566.83
7058.75	69200		38730	19068
27742	4454	64722	56956	9197.25
26224.5		63475	38794	72318
54163	133132	85169	2158.33	51913
19019	10515.3	55433	1989.86	46939
71030	74133	60859	1041	1398.8	287.2
3672.6	84366	23644.5		65536
39052	70541	66112	26941	84572
65660	16062.7	55850	28328
14647	137	57645		23513	129
49741	73964	52999	4712.5
7018.5	12678.2		94978	76157
57726		35386	18364.7	90443
66063	1469	2966.43		42339	626.25
52403	10314	29286		48376
55529	24322	21434		55375
33830	109585	22806		2994.75
8303.67		52140	65130	60357
41689	33705	208999	52896	51811
727.222	75226	49033	98368	76141
498.4	4721	35623	7042.25	68512
43145	19028.2	137326	7974	5041
2250	54001		25341	55007
74142	107065	46762	13393	39992
948.571	57892	1866	89637	39836
8112	17142	61868	130982	78992
51376		55687	16717	87583
80331	54207	56693	2655	4091.6
46789		76709	13034	44080
1277.25	30324
42846	4516.8	642.778		21566
55189	43285	7553.75		79558
38548	76629	2575.5	39421	92669
18751	16589.3	39176	5424.5	16274.7
43148	73480	1257.5		66410
38284	97769	9655	60336	2735.6
11777.5	72133	16783.5	119855	14601
75452	113126	244.4	4618	84450
69339	107622	16371.3	65536	13836
897.25	27671.5	13060.1	129048	7306.25
3968.4	21705.7		58119	59036
47004	105909		26932	8780.67
7405.5	56599	13599.4		56728
20471	13572.5	7318.2		20984
69334	106338	15661.5	20494	19152
30448	105993		141644	2489.5
65218	27022	642.667		61385
7933.4	35472			77786
62151	8329.83	1408.62	91991	12542.2
1260.29	4561		24952	75155
	4960.75	415.667		47486
1986.67	41845.5	202.75		76509
80337	60239	61131	30397.5	3713
2983	31981	523.533	6026.67	59367
21598	90454		128452	68799
2408.83	98273	4281.33	634.857	4375
21972.5	33627	363.25	63597
56412	85920	15003.3	98673	47737
5793	3112.56	11081.3	37420	16967
8096.33	70314	14271.3	36808	57438
42490	33244	1643	9149	23065.7
63014	192144	4977		110447	131.5
	17611	11988.5		37860
9189	10106	54792		52949	1445
74113	68446	47874		72539
66002	42512.3		479.5	15849	13435
68516	28348	5656.22	19662.5	60372	3772
72476	34804		24449	13030
55655	162927	53983	804.5	68837
47546	38108			55312
46083	24538	1064.25	12183.5	16677.7
44650	8701.67	18586	39111.5	75648
31803.5	8625.67	351.875	382.5
13566.7	67894		63401	79237
46315	74157	1557.86	52258	11301.8
32040	78929	526.333	53611	1523.5
58513	47396	6269	61965	33975
39949	60639			57343
59602	115487	72107	46410	68016
74409	12933.7	51516		76615	30607
81430	31650		21164.7	46717	4726
38926	70536	135	28693	49888
9302.67	60596	1011.5	36000	27429	1254.5
5617.25	16360.5	5242.22		21439
608	51167		599	71760	32287
59849	13026		5226.5	32968
80132	48005.5		68688	63804
12848	49762	9568.83	68596	63535
51808	80524		281774	11244.4
30023.5	78191	9335	44041	80728	313.667
5562	21666.5		41752	17302.3
15319.5	86221		6756.33	64282
114876	48505	130558	74968	14929.5	1204
30487	60410	118265		53606
55373	54397	187		1845.75
3688.71	37312	134.333	3413.71	234914
156332	95946	3500.5		101573
63819	39211	382.714	87006	63093	1377.11
56417	17506			136762	984
152390	120993	39440		103557
51915	67474	20756.5	10978.5	91682
19493	69026	4081.8	13192	47187
61501	52586	3362.86		64888
53320	102601		51503	79479
64713	111305	74154	56319	16846.7
61932	2392.44	2093.75		56645
5281	64235			16218.3
8419.67	73713	54596		54605
43668		3879.14	17270	22950.8
	3958.17			31428
26554	118743	1402.86		54433
833.273		22948.5	6351.5	75381
1262.6	77792		5374.75	72622
5194.33		41869	46695	76297
2389.12	46007	29004	2797	75883	23162
7045.5			2666	93396
2054.4	60089	3191	79932	60176
51113	35387	722.6	77312	62069
2287	31292	25287		45343
71161	8170	77418	79925	78098
9821	70282	838		57154	16533.3
	15515.5	55700		1348.64
4826.25	3000.6	30611	2398.09	98949
1615.38	62905	46258	57067	47738
8153.75	49127		286.6	75921
5181	1515.56			94512
3313.6	50877		34531	49089
474.7	58960		349	71326
27643.5	60756		68273	68721
	6226.2	1706.69	11085.7	33317
760.571	75579	80143	10942.2
2141.4	2904.62	43901.5	70307	90767	134.667
463.571	48616			222888	2103
3066.5	5155.6		99828	51004
11529.5	70424	134	482.25	81490
983	29952			54144
28773	23010.3		17422	60930
1516.5	1044.71	3649.92	53385	15686.5
699.75	52266.5		64036	38829	26645.5
302.1	44100		1159.83	54682
19936	11883	496.167	11899	60377
1712.5	28742.8	409.667
1745.33	37723.5	7483	560.667	32077
2113.62	23010.5	31001	10654.5	37548
2213.67	71876		170.667	48668
1492	100192	1880		50537
3083.6	60580	9489.67	12902.5	79006
3691	40769	67153	72186	36469
3500.5	66447	34385		2063
1604.29	10416.2	17081.3	23569	38167	3622
2486.75	589.125	6182.89	74897
20417	44602	586.5	44153	48931
828.5	176222	16562	141839	5905.17
1034.17	65107		1313.5	59269
41798	2894.83	1141.89	4580.12	26123.3	538.5
	10894.7	44276	25346	38686
684.111	1334	56024		73483
384.455	47606			18894
1848.86	19236.3	261.375	7037.83	65835
3796.38	49609	889	62141	58848
8723.75	69551	54009		59743
1365	55858	224.667	42455	49799	396.1
5804	80345	368.333	81215	47597
2543.14	53727		97040	79596
420.333	69285	8103.33	4583.5	51059
5410.6	73246	33790	42106	50247
4465.67	72886			57797	59622
623.5	72340	3553.2		71074
2886.12	79081	604.5		63586
24297.5	67921		22373	24588
50919	45081		31173	13908
2343.5	40545	5391.5		12936	1206.6
801	110525		13192	435.6
1543	63467		71005	52698
4557	5843	64340
6501.25	8658.6	62359		59535
57108	78452	22714	33187	17862.5
12051	135745	51752		17251
888.833	75084		1606	37110
8615	64817	131.5		17905.5
11396.2	53431	274		1008.71
5067.67	58519		12766	74254
255.333	70312	317.333	302	1113
1880.8	87179	51910.5	22750.5	32997
17003.5	8581.75			52751	804.667
305.667	82940	11633	23123.5	3899.8
7040.43	98987	578	18694	78341
5179.56	71133	816.143		23164
4988.2	85798		102205	35612
14452.5	44028	5082	9973.75
41285.5	77932		3920	13344.5
	93940		36290.5
3828.67	60134		60491	29080.5
28463	46308.2	3458.85	2693.5	59775
91443	33191	1453.18	58306
66330	25529		83292	71141
45345	62739	1341.5	3119.29	4118
75490	12959.5			57701
26613	36282	4662.33	8291.44	52362
73714	46653		13964.5	38942.5
17851	68933		11498.3	145
55175	70411		215	6265	774
68824	82435		38502	59843
12709.2	75524	45188	3924.43	55822
24214	34549			50548
58019	84893	59502	51659	72950	7084.5
52917	10213.5	989.286	54710	47984
15830.7	25632	427.8	4332	57656
51784	40468.5	18839	71219.5	39603	3517.29
786.462			344	81971	1286
36608	29019.5			198
84778	34296	25468		49610
58802	93666	77059	47857	48119
5096	56546	51393	111757	63987
29404	24709.5	29413.5	58760	61848
81482	67233	241.5		120919
14409.5	4605.8		11637	1671.5
50308	115184	77438		58229
3680.75	104348	67008	55647	54065
13931.2	6920	55135	33899	19596
39303	176618	8716.5	28140	71964
100834	38720	5000.25	48352	72860
1466.12	64508	42850		75805
60202	85031	9988.6	3261.17	78951
48368	42295	98568		55193
22771.7	54233	13884		63779
29884.3	30142	8933	3615.25	9896.4
113672	42135			62561
109224	53757	81725	60105	41388
84957	24180	84464		7553
98155	3220	1054.25		1644.78
44898	70408	213.5	48034	61088
69449	72359	2658.67		70856
73763	3402.2	58799	12428	68696
51197	7113.67	102184		37996
51617	9063.5	83287		71869
60193	47768	63077		53619
21470	52632	18363.6		47173
59358	41672	41971		1551.17
93238	2714.25	993.125		22284.5
71774	41433	37299		80922
103324	90514			29914
71583	89560	12996.2		42127
141999	8995.25	19143.3		12536.4
61077	43421	2802.5	40501	65902	2266.4
88198	16849.3	5503.8		39287
69773	67817	5334.67	38603	67416	25475
4446	66369	89811	87953	72718	3343.57
42226	51559	60099	5737
49638	58379	34449.5	64320	53608
31968	67325		72445	36435
39350	48318	31129	387.286	13218.5
1564.8	86522	11206.8	883.625	58036
40040	18464	2977		66833
5860.2	152524	75366		17173
28836	45351		30698	50796
141281			78707	32230
124242	130696	68419	74175	26542
2243.75			29440	61627
51584	53829	106121	142.5	48109
49594	19194	28303	177082	70318
14793	38749	275	16579	50227
78851	51083	46110	58912	7194.2	13632.4
62211	67286	5901	12473	2722.29	416.5
58770	75117			8491.6
145562	102878		1040.33	7544.6	34017
8015.89	89196	3897.17	932.5	71097	1141
62499	49276	1995.29	803.25
68179	52600	29573.5	898.714	3224.71
4439.5	34760.3	55865	1928.3	27525
17094.5	23154	66028		604.125
58945	9621	50946		12699.2
157216	4456.25	7772.33		71152	888
68703	111902	1576		2446.43
45857	54072	3172	5230.75	3438.25
63047	15304		235.5	59022	2295
72996	2289.8	7756.67	5664.29	27021
47291	42614	241.333
58541	111555	34315	4886.2	293
149275	45093	61594	5104.88	7590.25
13724	118247	340	4897.25	8702.33
93558	82880	26217	33711	47733
42592	49115		1162.6	14795.5
46039	63289	111047	3016.33	38599
26905.5	2068.5	67059	879.133	18159.3
82434	114771		24313	52211
112732	26535.5	29398.5	55077	45679	126.667
52909	8429.5		69184	13779.3
94956	51002	9195.33	57102	355.083
59836	131344	2846.75	2256	2730.4
127656	83986		6049.6	56222
641.333	8449.6	39998		8693.6	188
89828	49057	15856.7		2987.1
78285	53214	807.222		4018.5
67141	41650	673.4	46380
58701	2401			2365.89
45256.5	19098.5		41306
90858	89537	85814	2299.38	581
30468	34087	19414	50601
18477	3980.88			140
53742	29234.5	19889	5811.75	11598.2
237338	70786	2452.64
66733	39823	95784	43835	10208	5227.5
8953.43	15588.2	39955	6312	71684
62837	51463	2512	25890	28187
51616	39325			40864
19986	2044.8	67284	88918	4929.75
25985.5	92442	10043.2	73377	31968
7583.75	70915		7531	45263
1241.67	53975	5750		57902
16380.5	2294.75		44670	1070.67
1051.86	53938		3641	4950.86
52253	27929	1597.33	9597	20237
1209	8579	9868.64	1357.8	77423
12006.2	6288.25	461.7	34552	60875
1054.83	66195	17449.7	86345	29209
8110	34151.5	1124.33	426	869.5
70061	37086	3585.6		763.2
5803.33	25553	70051		351.571
4292.83	21711	17775		7395.4
6974.62	7055.33	23497	30302.5	611
63495	105647	62847	332.333	2541.43
6511.67	54176	28581	67875	38452
26446	14227	3400.11		9310.75
38186	46774	37068		80725
55491	74816	552.833		5649.57
16752	30574	39663	82161	68951
9213	10568.5	1411.45		39496
21397	893.75	386.125		1254.5
88970	8030.75			1196	2861
32271	4506	3435	45463	271
54367	42833	74475		45486
84607	38767	17245.7		87534
29182.5		68486	3910	28105
20384.3	10279.2	2116.33	1095.56	3411.61
35349	53505	252.286	1052.12
3030.88	11251.5		42916	64413
11438.4	7897.67	341.062	10302.5	65775
1699.33	129.667	9935.8
6325.8			7557.5	75872
16263	5710.33	352.538		14853
36688				81255
1119.57	6621			6011.17
52751	19350	2406.38	2078.83	84656
13552	32166	12943.2		24027.5
56099	54284	12587.5		92362
51507	45319.8	282.5		28318
15851	37726	40723		18093
65782	1644.33	25409.5		29136
		1839.1	5033.29
5132	15009
71161	7633.71	10341.7	193.111	12263.6
79829		2258.78	881.4	12924.7
14197.8	26008		65716	34698
25179	1706.62	57043	8864	59003
3597.33	4510.75	307.5	335.312	6242.58
51518	23531		30007	856.333
57291	2234.33			48895
5302.75	12358	133.25
67392	25838	32800		438.375
38051		1000.2	247	19529.3
52853	12675.3	16613.5	8317.57	71147
	54086	647	2512.6	358
51767	304		16559.5
76230	31628			17661.3
61132	248.333		3808.75	60494
10238.8	6843.5	1867	67980	234.636	13752
10334.5	5623.2
24877.5	3623.88	418.375		80365
7945.8	40178.7	134		47462	5517.75
31436.5	22144	108731		621.667
77097	5940.5	54363		258
60201	58651	68364	44344	9769.67
3478.5	55935	669.667		56845
83506	73359	72574		11595
13053.2	39946	63797
4890.75	37956.5	53402	558.182	1048
79619	4012	35824		910
20828	59914	13982.7	1690	5804.67
60085	49839	52221	21601.3	9123.33
862.5	8977		4788.25	19406
1612	71412	40348.7	52992	44679
5495.2	8626.5	130	2355	8803.75
578.333	39136	41749	25512	586
99759	26563	1845.57	19058.3	82524
151533	27144	5474	3534.6	5367
61033	25995			2057
57514	24079	24531.2	641	3969.5
1141	11558.3		32971	45827
66641		25553	48400	11280.5
110409	71060		2356.5	26253.7
36191	46624	12448.8		380.555
55099	50084	2624	66895	16543
7481	42633	39777	67854	4625.75
12311.5	43680	68601	2072.82	1965.5
4768.4	6367.5	40162		97278.5
52454	62645	9257.1	48046	48660
7126.33	56149		846.8	201.75
11714	30705	2209.3	336.667	44326
37052	40878	284.111	712.9	249.267
22382.3	81986	20359	167.667	5332
26893	48447			239
1790.4	53633	342.1		16919.5
5759	44659	287.8		758.333
63577	85127	11228	410.8	90692
3033	479.333	400.333		37226.5
30897	101024	8246.5	229.6	589.818
84316	428	4171.75	42460	40722
12543	28403	6188.5		1092.29
50481	441.5	520.333		3951.33
1204	7487.4	61807	11353.2	27050.5
62103		2176	24714.5	86281
56373	123119	11548		463
3653	76376		10498.8	66185
98157	39900	50222	58871	95543
18211.8	40706	7168.67	4045
142	67830	5619.33	3394	840.875
59116	4347.33			4727
6056	109216	265	512.75	721.6
1395.89	87745	16834	543	10057.2
120695	15240.5			29883
10129.5	19034.5	2478.17
47839.5	67475	798		225.667
1522.83				1743
11724.3	17649.5	5197.2		29390.5
19001	21178.7	6260	67366
50563	90870	988.091
46320	13476.8			2485.5
1226.57	69847	6543.33		8263
61687	102164	21155		820.4
51098	71399			5758.25
5603.25	77796	1552.8		34604.5
3049	32840	4319.8		7062.14
6622.5	11183	3185.67	3857	5276.64
74534	139068	49182	47047	19661
14208	3559.67		36169	1151.17
5028.25	1065.5	3692.43	829.667	90757
3257.5	6194.75	5188	1567.5
115457	79531		16632	2177.5
60327	125317	42784	35178	3040
52740	59013		25646.5
51381	51095	65264	9227	61001
3501.83	56155	1205	7363	5178.14
7669.8	50044	2911	10511	5381.86
38210	85514	55552	14140
489.75	156.167			61171
19101	44076			2889.86
13079.5	46526	3436		316.667
51101	19732	22121.5		22508
18765	59673	1636.14	47284	7509.25
15468	46580	10602.2		409.75
57189	11040.5	57022	127	331.555
50401	64176	1443.5	6328.33	10022.8
22248.5		312.333		61959
42992	10199.5			9412.75
3082.88	64147	48008		7527.25
	9152.25	22698.5	44478	330.789
74805	4761.25	18017		35351.5
1323	47930	3230
2593.17	49807	17657	5494	4150.11
8614.5	56350	1218.67		1518.75
	1667.67	759.214	5816	107822	25574
82380	50871	34936	23111	7207.75	81542
57902	135920	37199		57564	44609
8416	49227		5826		5420.38
1462	67341	479.091	892.571	776.333	612
25824.5	1171	2965.17	1536	42937	9126.67
40060	38014	36142	46640	1170.8	47976
29977	11968.2	1301.2	28287	8953.6	13506.7
43744	55403	1564.6		134	43450
5065.57		3665.75	17110	49179	81753
9351.6	26402	808.727	31220.5	1775	27220
49227	18021	4703.5	7618.5	5725.29	51189
	4617	704.4	21138	5513	55726
763.833	5786.5	47533		38104	67760
17973.7	40888	2890.78	124	25411	13881
24670	12238	2533.4	37261	81156	8402.5
3899.33	80279	6309.33	21448	631.625
769.75	50771	593.2	2240.2	1228.33	17390
81942	48492	1776.89		283.118	1863.91
24449.5	73853	11153.2	3266.2	980.857
55963	2312.67	53636.7		16562.3
3290.8	105267	44182			34662
40083	46161	197.5		19847	26661
54143	21517.3	6238.75	259	493.273	12855.4
5657.8	53723	50252		20688.3	25010
1221.89	183372		1020	11467.5	9156
39925	41380	62387	3548	61120	46878
9541	728.231	548.571	131	72741	38686
36897	4051	28263	1474.75	23577.5	76487
2233.2	98362	3954.88	28292	27878	28652
45549	24146		27675	2940.33	55486
37107	14793.5	44432		60158	17078.5
55920	44752	2955.25		1074.4	35893
13696.7	62197			35529	7513
5622.5	620.5			11213.8
772	43474	60765	49498	378.333
27627	102303	47199	4862.67	11046.4
	22891		1906.7	7856.6
4309.43	1474.6	8860		16772
640.125	81571	56861		135	39381
49646	26602	72670		204.75	35602
22584	47299			2812
52154	55912		3640.5
311.5	1898		1224.33		24446
63877	45709	263.5		5495.67	2030
1395.86	43404	76959	8647	18563	39444
57574	5348.29			34538	1500.33
47093	47958	349	6066.33	815.667	9008.5
27621.5	89459	29990			19552.5
702.333		236.25	8581.75	136	35990
17635.5	2675.67	2513		17621	13549.5
3259.56	95455	37014		18529	4228.33
34528	51863	33400		65834	46053
44906	167328			38017	24759
11688.3	108573	196	36427		219
70403	14411.4		5239.5	10926.2
1419.71	62738	69247	56713	21719
83939	158585	1699.78		1270	33848
48819	3559.2	80319	99746	66768	560.714
980.333	32160	64574	55621	16513	45652
4242.83	2749.33	25092	11211	60346.5	158
78275	62294		94131	2017	31101
80498	95778	1005.6	52841	1800.64	34733
47477	67015	136		56687	5674.25
66479	11074	12880	5092.5	33296	71345
14885	22380	64869	1397	7544.25	51318
2766.5	66090	19315	228	62091	33514
64381	7914.75	40346	11092	125	55035
28343	78513	1561.5	82815	41348	96030
4879	74637	521.75		57931	68900
11355	2399.14	1596.67
56754	94974	47595	67380	49452
37879	93346	1018.6	6859.5	454.333
36179	2755.6	703.833	1985	2331.07	9235
7876.25	13500.3	65344	51437		1737
57558	19968	1239.09	11421.7	44804	49821
3814.17	41909		1623.71		38488
37875	11447.5	6905.2	41034	70816	4671.67
81548	63611	2078	5560.2	43059	122776
5515.5	49352	49696	10364.5	710.111
18322.5	40840		4492	40933	7519
8508	2580	130.5		1566.33
38139	100884		46765	1620
16756.5	21208	4124.4	64915	61767
50842	5413	9720.5		60693
5393.67	25587.7	3091.67		443	38898
4062	5465.5		8603	3922	42483
81841	62981			37682	5452
2249.33	5866	11056.3	60439	8416.4	49201
47478	39158	32610	9812	601.667	44977
86940	66384	19546	17186	25461.5	113530
6326.75	71119	1359.11	63587	4573	129
1281.43	110245		131744	19329	53494
58079	157114	1470.73		60323	876.5
20968	25974		38049	5446.67
24468	54426	430.2	43727	47333	1425.33
20380	18001.7	549.6		1051.8	25080
1650.5	49533	3766.14		4743	71058
11370	52324		8844	62956	7941.25
68489	59578	2951.2	18515	52305	124679
	4414.75	972.5		320	11711.3
	20478	1058.75	13102	51933	1674.33
80382	34187	182.1		62609	59055
2733.88	47004	525.25	15493
20601.7	37334	1788.33	10670	772.077
44212	68111	622.5		28462	43497
24974.7	90083	5767.6	15613	17742	5136.67
18033	32897	29882	17268	15671.7	62066
10420.5	13826.2	233.333	28045	4907.75	643
43844	38654	675.4			33102.5
20169.7	1395.5	162046		55122	23114
11548.8	13599	29422	54666	43318
9023.33	4254.33		35861	16078.8
11641.5	46319	1085.4	47641	6533.8	10684
26436	16072.3		38675	8395	26737.5
52614	13256.2		18258	136	1180.38
62126	38773	14164	18301	27690.8
56904	21193.5	16175	35151	61918
22107.3	42851	4997.5	23530	4331.5
38727	29677	47160	32079	2316.12
27791.5		3513.8	19921	46808
80403	49478	14158	34776	423.5	416.143
42816	12914.7	26162	28807	25700.7	7757
10885.5	47837	2233	18622	1017.62	437.091
63646	13063.4	60900	38392	8938.75	85349
13865	106965	2501.4	24689		1078.4
26128.3	2432.25	749.75	27685	21006.3
69256	45670	42167	17124	62119
29795	65397		1276	65745	492
75703	3074.67			14655	612.333
17299.2	40447	20692	9324	4083.57	38948
19770		27463	2768.5	38239	40489
56268	54807	19592.5	15925	4749.4	16794
56777	61938	57059	23582	748.167
51462	15070	5591.62	9647	55189	44801
15154.3	9393	79661	7065	53529	78451
25437.5	47602		38356	146
6539	39023	1445.27	19360		4058.5
8948.17	6903.17			9410.75	42953
62566	58767		21267	9844	6017
25752	21145	35086	330	2388	21657.7
4694	55648	7644.6	19259	39728	57339
81195	69301	68099	13654	9017.4	3501.8
16734	54960	73087	16466
29261.5	1456.67	44299	13457		21024
18560.5	98008	1123.5	13776	55044	4093.67
6371.17	4544.33	5873		63558
10817.7	58880	53787	16202	8715.33	1817.17
68368	88945	6387.33	12586	13544
72541	54074	1402.2	19374	70074	1459.33
18397.5	37050	729.222	15042	94468	37879
4953.57	52168	13165	10406	8077.67	37707
10750.2		13441.2	2895		1302.9
3338.83	4237.67	31746	9459	44105	1717
48666	51163		19603	60047
70831	1661.67	1840.86	15609	524.25
49714	114514	31975	31785	291.9	57563
1161.83	19213.5	2993.25	23376	7486.8	43599
22722.7	34377		32980	2061.83
52370	81831	25698	13772	55994
102250	33144	49703	19599	62647	162.667
24598	34520	4575.33	55696
46686	47521	41201	24229	562.833	1393.43
41179		53602	45549	3861.83	10638.7
19629	20148.5	4359	26087	63473	18527
9704.33	6670.25	516	4232.5	36530
39959	1961.44	47001	70251	10011.2
85487	1733.2		45041	138.25
60285	50974	2683.12		8756.33	852.286
3156.75	1961.71	67779	36216	53793	7688.33
80273	45005		25526	77923
41436	1876.82			44358	2705.25
4983.75	54224	3727.38		59465	42775
54521	45490		41097	4057.83
1404.83	24853		13630	13701.7	12565.7
28408		72014	36708	22943.5
	77429	1618.71		4539	930
14676	5511.25		28154	85612
16917.5			13845	13401.3	57430
2846.67	107707	64559	28354	11004
	6365	532.6	2231	33506
18347	65953	23492.5	5090	54738	2815.57
85482	3010.6	75136	5281	2493.75	31533
47127	14856.3	569.8	22726	9820
15662	46251	11040.5	14215	76493
55827	51294	7153	16056.5	54313	2741
40051	40481		27593	7910.67
52957	38292	749	3425.5	141	50157
68170.5	38841		17594	36702	2845
57693	50768	61274	12254	618.167
41192	23024.5		34120	57509	14926
1926.67	1107.83		40386	62339
68287	107980	51357	24759	33612	5640.33
73275	55549	66246	3900.75	25882.5	19916
10436.5	54527	13146	23199	46815	3407.33
6283.2	26363.5	218.714	85462	54644	4369.89
315.4	99357		26496	72309
4521.33	22893.5	152	32088	21360
53919	10076		21232	37899	68166
83940	32108		12458	74348	36293
63767	91699	7074	7753.5	44516	11648.7
5383.4	9329.67	37626	8825	49940	48963
11913.5	55627		606	43417	152
34758	1044.56	10457.8	15236		6054
12326.6	67140	6353.67	3077.5	61648	3422
3543	14632.3		22463		8580
62718	11900.5	2634.8	12173	50615	6013.25
41439	83468	412.333	12677	42497	25842
28849	35572	55715	4903	28482	54994
6185	70846	776	17289	34850
64182	40668	2364.67	10967	62067	12146
4072.4	137030	10977.7	28384	50392
6266	48122	2458.5	3253.5	1848.12	847.5
49331	81011	51095	28691	4045.83
42051	69977	45842	4428	13410.5	49061
68688	38582	1162.83	14984	17471.5	2447.25
4318	54588	988.429	12052	35494	4161.57
20408.5	861.333		35172		4858
72039	1013.75		24876	16499
2519	263.231	4429.67	22048	680.8
886.2	1204		32930	172.25	12165
27789.5	2845.57		27679		44911
23566	1597.89		28342	54503
53862	3036.8	9873.67	25694	1079	846.5
50702	3007.5	272.5	22580	11856.5
21054.3	15505	5680.33	20483	6464.5	22648
13301	1331.75		27998		19096.5
57630		41631	2931	57389	5018
54390	706.833	1129	19045	9728.2	2477.67
43735		673	4930	6705	44698
40348	2299.57	6670.25	2024.5	15105.5	1073.5
23889		5057.67	6521	15064.6	44211
7337.25	2950.5	1207	10451	1426	9262.33
10036.5		57095		83047	9961
6895.5		102049	34073		38842
4206.86	128		12671	15526	4684.5
372.333	1442.5	3106		16494	6200.5
10398.7	612.143	52979		2415.67	10485.7
33469		41489	19948	1677.33	15696.5
45846		74343	20894		817
6142.75	880.625		59303	19139.5	22216
39842	651.8		22047	3924.56	7045.5
61667	3996.17		15842	12283
60991			46820	33736	17881.5
3648		7404.09	7240	27548.5	12882.5
17596.3	54964	48672		83557	49638
		2121.43	334.5	89043	56222
6870		4471	14651	222.25
64958	3878.4		9058	53449
10185.7	2848.5			11056.2
6002.67	845.75	9709	3142	194.667
7548	8022	50535	16747	434
4622			66898	4593	16163
7982.75		6304.5	12725	87933	15682
37642		248.5	14128	659.667
42880	13551.3		39763	58974
41482	6688.71		11755	283
4651.75		501	79893	1010.82
3865.5	1047		14133	6435.67	1701.5
55051			1787.75	10176	5990.5
714.154		17475		65850	2858.25
3968.43	28946	1136	7407		6140.2
687.111	613.417	76886	21777	10243
11460.2		46901	1578.5	30395.5
6056.5	606.333	322	6621		979
12461.3		4271.33	13591
14620	1705.67	3164.71	704.333	784.444	6896.5
6768.5	689.429	60293		137	21918.5
15024.7	7134.5	4654	33319	83985	9182.25
61217	3252.57	3303.5	24771	2762.67	14053
39823			23148	34150	234.25
17883		121856	13116	89686
56555	1234.88		19383	3517.8	130.5
1420.6	1751	24219	12439	16188.7	52629
28960.3	213	43789	26037	70835	4809
23335			13728	1173	8735
2098.4	129.25	634.1	12831	1639.67	1721.2
3807.2	1333.44	55661	16792	7455.5	2181
1165.38	1789.75	1675		5729.57	44629
40832	360	794.75	28880	37951
103438	5084		28695	7080	2198
23823			32142	7997.67	62131
61001	172		7572.5	70570	4066.33
22457	7270.67	43201	17264	20640
3762	4463.8	13344.8	12515	5716.2	38704
6910.33	50343	6070.67	24502	5767.5	16122
732.8	40414		30227		14267
4910	5772.67	511.545	17045	1429.17	4173
12654		14973.7	61158	4545.25	2426
63098	6644	77696	8142	66939	18767.7
4931.67		48263	7021
7607.67	371.333		406.6	1150.5
75307	215.667	1740	521.667	277	1026.33
48389			10174	23270
		476.333	30655	5484.71	6249.67
16672	2081	6773.5	21559	79705	7502
46944		37628	40953	65716	29115
2962.36	1256.71	19375	4389.5	38779	5192
1330.2	206	6954.4	17955	39514	821.5
21032		648.75	13015	61743	77676
1303.25		75582	18818	597.167	6475.4
6059		1468.33		8449	36496
1935.4	14091	658.333		37016	1509
4703.25	228.154	7451.33	34713	72879	2464.5
57403	1447.67	2365.11	6252	1781.75	23055
6582	569.091	12549.5	20547	55604	2987
11770.5		4170.62		67158	11937.5
7601.33	2378.5	1813	23805		13363
5403.5	782.429	1743.88	3328.17	84472
	1293	64969	13033	43930	1928.5
44205	7621		14543	64442	11671
7263	1709.71	1907.62	14169	1496.36
48727		2063	41448	514.143
68826	1501.2		26786	27946	416.727
57891		9376.5	13338	5533.75
8974.2	1711.8	69180	51325	38588	2843.5
37877	1031.4	67990	10029	42687	55206
3362.07	15078.5	67729	14184		52910
157676		2608.67	45513	10147.2
7909		5147.1	18987	64679	22909
18195.5	473.667	2276.83	22453	1389.8	12077
49403	127.25	53180	17530	69455	960.5
33281	9329	234.667	19334		910.9
69516		39068	46293		2572
31004	236.667	21622	40764	5379.5
48748	1553.17	6781.5	33210	3197.5	53060
5379.12		1096	59098	35559.5	9687
65794	923.75	18801	14413	2195.62	27646.5
807	343.5	545	5528		4271
69791		5917.17	2052.75	23156	2138.57
2012.62	798.167	33540.5		57772	5255.33
46078	160.25	142	18732	2301.75	12363
1214.5	4013	8986.75	23295	536.667	18699.3
2296.36	1271.4	3014	22987	4036.5	9303.5
39024	1526.89	6307.25	15099	7543	25222
6015	37280	62530	21897	15946.3
2072	91446	29744.5	31218	194	50014
68619	10799.8	985.167	45378	1163.86	46749
55105	8066.38	1949	27131	138	21474
54343	43810	12066.4	36581	4004.43
39875	47212	2880.67	21622	727.643
7556.5	5035	79447	18263	63517	3191.5
56029	10959		7968.5	17533	13908
1151.88	21797.5	232.333	26128		14676
14635	16552	3939.22	6735	374.4	25141
9684		16182	19264	28647	76020
4064	15664	78316	106994	13799	29933
53810	46904	23323.5	8820
61485	6983.14	60545	16539	46993	930
45695			11005	59417	19753
18807.5	43957	15309.7	15540	5867.86	205
571.636		62436	46421	918.333
	866.8	62345	16442	5300.17	13890
88408	57649		22755	17243
101539	7573.57	72379	13678	4924.6
5458.8	1060.5	6266.33	26100	52961	30090
59010	14928.5	1824	25383	1924.5	16410
43502	46280.5	8224	27141	15527
76441	47313		17609	78597	4176
7290.33	17679	64701	9351	3069.75	14095
38386	68520	41179	17421	62495	23960
53501	23396	51150	69016	24803	24261
35493	52402	8375	22121	28129.5	16575
61470	263		13465		25055
58450			45553	10175.4	24795
88595	67435	91352	33277	56712	434.5
6193	57885	56229	2875	1573.67
51640	495	78445	26783	26023.3	11707
22851.5	6224	61812	21106	100173	518
1715.5	78016	48735	14275	52269	5718
38856	74471	4799.6	41961	22315.5	9985
1007.2	138037	956.6	15134
2646.71	70368	419	125562	2369	8456
41592	117652	966.333	11075	64897	15068
44201	996.6	20615	2824	10729.3	2237
60464	12217	11684.3	20089	1034.25	24255
23964	128566	23010	7347	50240
60051	40487.5	66559	20925	88313	18304
55647	48368	43398	42959	86982	32727
43116	72253	31699	20236	35163	28300
8519.86	46004	40577	40335	57638	5412
56534	16446.7	76324	7721	60144	6661
64689	56572	483.5	14841	107139	2404.33
4357.6	55580	936.25	94639	18730	4222.5
	14753.7	77364	24465	60649	1489.5
5234.6	120588				16309
1329.86	58094	94467		60307
56861	27503.5		18212	99434	179
36572	2995.6	40599.3	66700	37345	5622
10274.5	46402	12222.5	49059	36321	357
3957.4	23853.5	26414	48052	10185.8	6573
23046	50102	39837	19558	4654.43	3529.5
427	11778	39527	8940	1959.4
33046	65260	15718	44581	49523	12665
50350	57836		25759	68268	1578
5656	8734.67	4818.86	41602	61901	10055
4506.89	683	1265	12752		386.5
8918	31635	23904	24671	71447	67234
5637	42244	480.8	16852	84865	1071.5
53129	19175	21381.5	87437		7150
43227	41434	1156	12522	58183	23232
18344.5	14082	17356.7	20584	38629
5913.33	29987	545.4	12648	67590
31326.5	1789.5	50217	23221	45058
77366	121853	1720.8	15247	6269	6204
785	44027	2590.5	43218	67304
1238.43	11248.5	75100	14063	61799
617.833	61266	1840.82	20847
5485.33	1838.2	5079			13582
12805	24740.5	52944		5307.6
76092	48024	776	13756	38113
1960.14	58239	1050.8	12596	66416	43138
	20912.3	205.5	17534	35477.5	8885
	67305	58552	14358	47390.5
7711.8	7787.6		21626	9622	87448
112453	2096	56456	25723	72035	28608
	4375.5	2062.85	10816	1389.9	16371
53311	52807	33114	13930	52691	25175
59940	11247	984.4	9676	18335
6401.33	7108.6	274	8113	10690	29514
72010	109944	15400.7	3560	827.5	28929
61462	44839	68609	29069	17907.5
64876	2621	33074	4137	979.286	12218
49437	28323	1728		843.4
5095.25	8296	1810.88		72154
42650	49190	4778.17		50346.5	2257.5
2842.25	44456	17811.5		54475
61562	62235	85240	5008	64782
57169	10225.7	2825	22769	1706	472
2929	92768	49356	6311	68581
28640	3470.2	24873	5269	4361.88	17310
9483.83	73126	20796	35358	275	222.667
1308.62		15602		2937.38
42449	9822	7252.75	22614	230.667	5346
60420	55342	66936	21301	11530	2934
15767	46802	67896	37582	14430.2	361
3004.86	2363	59007	41394	8009.25	10213
49296	59325		31277	1056.33	15431
24003.2	52683	32501	8089.5	55149	5894
66226	49318	16682	6874.67	7035.8	16717
3649.8	38905	39612	28471	65320	907.5
35444	82363	27015	37916	652	5217.67
20197.5	73502	2541.5	11249	3631.75	10614
13379.5	46737	49155	15811	41673	1160.5
9622.67	57793	661.75	12218	4087.8	679
13439.2	41914	40357.5	14480	3052.2	10250
18735.3	18179.5	60200	84737	76948
44574	31513	947.2	19361	53023	11889
54880	11051	41839	12392	131	16966
77285	51715	2527.86	40715	2766.71
39671	43535	4523.2		19883
514.385	65092		22920	13280	1762.33
3620	61482	58103		5412.33	1655
3737.18	43326	875	12796	5218.2	2521.5
3337.5	19317	114082	23308	9934.75
15165.8	43663	49599	19750	4112.75
6239.25	15861.5	2343.17	26132	10045.8
67612	37886	10834.5	15849	13235	9962
4798	56884	6054		6275.75	4727.5
12516.2	19106	1861.1	9588	320.4	9997
11621	47282	60252	18088	12557
10504.7	6290	70361	14409	68059	326
42319		57121	16390	6220.33	7544
67607	51970	1108.8	13278
65786	11468.5	12709.3		49727	23162
38101	42797	41552		3897.71
1903.6	52488	28501	36205	10385.7
5820.75	67771	3847.8	24487	23929.5
53793	47858	64669	20143	1429.83
7256.6	75279	2774	8316	260.5
64773	53356	29671	9655	33359.5	13932
17357	91937	13124.7	26398	365.75
64088	43059	20548	1158	22576.5	11932
9925.67	54778	107891	5298	32362	26619
48515	38330	22993	26569	15243.7
1604.29	52565	1642.25	31467	15290.3	25118
765.667	43189	603	22703	18695	13711
7851.75	1848.29	4805	15327	90487	19139
54026	88041	27724	9686		7280
10235.3	50616	28653.5	30266	42300	33910
8865.67	18607	1934.1	18804	44577
12280	52369	89597	35209	42646
14702.5	85302	930	17834	14635
5775.6	44499	54451	23354	708.4	4379
56314	43591	9316	10425	516.1
7321.33	8778	5370	22528	1666.5	21297
62815	20628	1915.25	12922	2028
937.333	85548	41812	35534	1032	9156
900.875	45293	2077	8411	1925.8	10671
2962	50686	427	2016	54312
36658	25462	2072.33	14227	65014	22982
42467	64016	84594	14493	17147.3	5951.67
8892.5	49565	19507	5523	40165
12136	3293	1966.6	35653	422.6	9122
4923.6	44630	30421.5	25470	3870.86
5784	77764	4318.4	49070	7693.5
53121	101412	19160	19940	217
13355	47255	69625	29018	1503	12438
7767.5	70294	8969	23022	5407.83
755.333	52197	118160	24143	60520	3225
939	61452	1440.33	26493	9282.67	3901
2267.33	87597	53073	32601	52032
5202.57	63781	5055.75	12337	3560.8
1708.12	68721	60236	160000	60245
47308	42760	71826	17663	231.778
1779.86	58770	7114.25	13311	458.9	19936
1842.14	17035.5	45789	30587	51137	12665
3502.78		192.4	17194	9893.6	17529
34053	6990	5281.6	15605	8897.75
1556.69	41478	32340	31875		9361
2249.5		60223	26620	56287
17031.3	74061		7657.5	76665
5390.17	48870		22309	26117
7120	72299	23637.5	19072	5469.57
5035.5	37060		17584	13292
45724	59594	63526	14342	43396
56546	70366	9817	23851	1436	3689.5
399.571	84901	1949		126.667	18418
5604.67	1103.83		13756	46409	17592
681.455	84980	5634	5042	1520.73
9824.75	23423	40106	27214	57289
18249.5	31339	63838	20826	1744.17
3032.8	36897	102095		49660
45754	44475	63134	12484	53655
15483.5	63509	55622
7702.17	41932	66002	2216	46902	8017
1316.5	91322	67640	26869	56080	37369
3493	37730	56824	4555	25736
17516	31506	35099.5		28637
7933	75398	46025	68095	45544
312.75	49097	68644	8356	39681
46758	54593	3011	9138	44509	3483
1234.8	115521	66934	5358	12488
10891.6	18686.5	39441	21852	10132	5339
10816	16808.5		6795	5768
28999.5	11087	80848		333.5
19902	54195	33244	729	8988
2003.75	59983	76532	16023	34821
7268.4	10658.7	38700	8403	16696.7
16443.7	58195	88029	637.5	3758.2
49390	103529		323.5	60984
325.2	65014	12135	1478	66759	18549.5
51823	57869	88154		49795	251
158853	69618	9943.43	8318	17020	617.75
22096.5	699.4	42446	8348		4481.5
731.364	75217	82899	8156	41319	5309
3062.6	33893	27325	23088	9618
31323	60892	83817	13786	3734.33
512.6	113400	133384		10311.3
5181.29	36137.5	63309	5035	1017.5
25334	74880	125589	17855	60431
32229	35701	51500	12736	8327.67
30191	24468		69957	83834
5219	19844.3	89010	13927	10441.7	22112
6697.75	44017	55888	3862	1173.8
48700	9470.2	48056	5106
19674	100606	98310	4238	55621
50728	107759	55374	6433	53656
3422.14	39983	75614	8518	39382
1964.46	12251.2	73141	35944	35085
1775.29	28812	56186
4893.5	54135		13088	45011
64344	26664	43270	2175	58591	27665
9738.25	7285	57110	21521	2377
20760.5	1742.43	44531	7141	292.6	16791
70412		91132	40713	13816
1699.4	9731.2	1905.43	5226	22765	5377
3596	16266.5	60119	24003	59199	28780
29835	1949.83	51322.5		60458
4577.75	12175	54141	27027	10477	4674
3520.11	58673	55408	25911	68436	1118
11954.3		55167	19874	1549.62	7639
80537	141801	38415	12006	77671	2647.67
57664	1775.4	43465	641.25	59020	3822.67
48710	31952	141061	18135
55989	35966	85463	8460	1104.86
73013	41777	95328	22734		745.5
6316.75	3657.2	56519	72346	52882	1842.5
89854	3589.67	3258.14	18084	11037	2909
42381	2639	93750		23878.5	15453
9544	48171	97019	20243	36804	17702
5487	3592.33	35778.5	22131	74560	982
5001.2	1152		42834	56512
50664	10446.7		31187	54939	712.667
6088.67	68042	66502	12839	21060.5	1678.2
43647	588.1	6986.8	19824
40404	19683		28816	563.375	10522
57557	40514		32821	17668	4477.5
9301.67	9906	1219.67	8254	63028	7089
56392	45654	61404	13864	5051.5
76458	4513	58731	12148	20122
13119	70401	40342	46831	19884.5
38568	53464		18588	164
17392		27749	5232	8289.17
6360.5	6995	22488		1290
60434	38349		34036	3787
549.8	13259	77254	15850	13580.3
6879.5	1489.5	16183.5	21564
34180	48405	46483	25884	1774
11340.2	38508	37015	11023	31097.5	19041
38538	1390.57	74442	14453	2044.25
5337.5	18354	78803		87420
37437	90495	18788.5	17350	3509.67	1651
55610	2685	40435	23871	6139.67
10143	5544.25	64359	17107	4998.33
36085	18600.3	53197	15839	55030
10022.8	3203.5	9226.36	5694	19397.5
61793	4195.9	155073		400
1028.67	4549.5	5822.5	15496	6810
3199	1541	42376	27491	7135.43
85881	25175	2070.75	108848	6900.33
69502	56856	59691		6504.2
91961		61570	14875	54935	2498.75
707	49366	66573	59458	316.6
39563	28905	75567	7291	16639.5
75385	31883.5	91990		2395
8587.75	22875	66190	81125	690.333	4258.5
8935.67	1917.33	106346	14019	12932.7	2171.5
1278.3	40516	39052	33930	50616
59757	8890.14	95190	27941	7972
809	7981.75	65130	4178
50781	5544.2		11963	5319.17	8184
109965	1588.12	64953	5464	51427
10206.5	10744.2	8883	26819	15688.7	3508.5
4761.75	3709.4	138	23864	2063.08	3183.5
1782.14	5886	55244			10500
2509.83	7912.8	206.5	7955	60781
9194.8	1952.43		15564	1233.67	16037
47735	2809	574	35851	774.385	11666.5
813	43344	3959.22	18959
2159	3752.6	1767.17	35452	3821.5
41251	231.2	2257		84626	12049
42620		240.571	6159	536.667
15646	2849.33		37099	41136
53349	129.6	24934	21447	38712.2	4971
65613	12536.5	17498.3	19746	55454
12983	17961	9327.29	24529	8348.29
65383	273	64993	27705
35684.5	680.333	6301.5	23707	22653
25784	30904	36002.5	29202	47558
35487	39275	83350	14158	4059.5
9628	48576	94336	21875		8326
4663.6	19988	1439.17	31231	54402
7869.25	52899	832	49669	139
2774.67	29949	36673		51163
13091	48245	62088	9215	24419
1072	5167	6038.6	14642	5336
31965.5	40616	5745	7170	909.4
1772.33	76257	11118.5	25666
28059	48528	3711.75	12626	9648.2
65113	6125.6	62572	38389	2609.62
	43571	580	15097	69086
55227	9344.4	2977.4	15042	121068
10749.7	53774	4623.25	50447	1719.67
57071	88027	9234	13729	175.25	2120.67
70019	26686	5833.4		40212
29068	301.75	67747		18562	477.667
787.538	3699.12	57982		568.571	5054
50953	44771	3019.38		2729.2	2140.5
37923	73936	59508		2221.08	3502
5269.9	84176	32025		2580.56
8927	49999	142	3431.5	6605.2
64998	6844.83	653.667		12771.7
19579	68032			3808.38
22578	867.667		59084	7181.5
1279.64	9983.5	136634	25906
28173	12894.3		2681	62541	6945
146661		212.5	8338	49257
12658		72647	14928		3109
66157	55165			465	1887
1011.12	859.667			1744.57
6022	37354	80761		977.286
44132	67247	238960		4536.86
77200	63301	62126		548.5
13098.3	13445.3	44707		3977.11
1401.4	25553	48831	3003.5	12729
58136	1372.89	51688	20104	21690	2801
24454	1769.38	43273		2873.4
36956	74726			244.6
47604	54909	62994		214.8
30090	56067	1678.12		168.75	2600
71445	68187	6479.5	25554	66740
5649.33	21628	71007		11323.3	2858
16532.3	86092			44181
5657.25	36351	104203		72483
58381	38499	1486.8		7363.25
3147.44	90944	5334.5		19530
1833	7927.8	59532		11056
2721.67	44132	56397	6687	9124.5
82103	33634	914.429	21906	72707
5778.6	7582.33	2760.71		1891.25
18896	11439.8			548
4262.75	58390		863.8	46367	642.6
803.143	70376	15037.7	19339	46957	2807
25093	20574.3		28125
5913.67	101586	8365.75	42873	36402	18718
1859.67	37490	99245		53427	9315
53812	4168.5	45328	14301	36020
13988.3	922.571	57599		1148.43	1775.5
394.5	47541	29291		33447
52002	28554.5	2720.75	36178	2877.29	2359
9491.6	69024	63297		6170	970
11622	60106	16014.5	38242	28196	4234
8372.83	46691		26012	37153	4947
3842	52454	30977		452
67689	13338	38783	24804	4992.25	14225
52212	77860	55599	13575	13295
3702	66161	78672	16475	4869.33
51128	5750.5	59831		43482
8307.8	44917	118315		3315.67
4268.17	29864	60352	34194	6537
51238	13445.7	54522	1598.67	1822.43
5954.5	74654	188053	4176	2144.33
16901.5	14266.7	41492	13731	43217
34635	3635.6	61523		1677.75	29371
49954	40927	204267	27753	400	7462
78783	5848.75	124672		59458	7598
75409	40929	80109	30410	26829
74662	64098	65545		48376	22915
54764	24644		4055.18	589.571
4792	66880	100226	30297	53561
12047.3	57868	107880		3613
10690	73812	137504	4210.5	2001.33
21956	29514.5	70469	43769	80306
61837	27223.5	39562		930.667
6583.5	99807	61094	32472	2206.5	1077.5
5748.8	43144	34738		10940.1
1205.29	3124	106660		75667	1219.75
68015		72052		952.5
48723	8986.12	83023	34918	28257
53314	49670	18920	39031
3450	93165	72710	2336.33	14664.6	6021.33
67563	76936	46354	5682	5921.6	4077
3187.33	26007	61827	7965.5	2645.8	25700
63851	286.445	41357		6542.75	8057
3560	20839	71360		6060.6
869.8	8712	55139		29328.7	1616.75
3858.75	54267	64790	894.5	7388.86	13004
806	72893	65989	34622	394	2307.5
84815	1121.62	76967	13961	1712.57
8675.5	9418.67	46134		4581.14
45734	23244.5	21090	3105.5	46174	2064.5
4451.4	48896	37788
56208	48694	13033.5	10453	10034.2	7950
14779.2	57342	39058	4419	2850.5
6554	1577.43	48498		95186	335
73267	13664.3	56427		508.3
4495.2	21654.5		11764	891.4	1411
2211	47802	40966		61676	4439.5
	989	9926	9087	9142
64260	148	67692		22761.5
3706	94100	67181		18739.5	399.714
5233	17387.3	71219	10148	23961	18471
25450.5	39895	145210		6283
79273	11257.8	49641	35573	65680
23485	58968	23564		1063
65861	106900	46401		51477
12912.7	74149	46277		43776
2008.5	65699			43924
46802	38910	23445		63932	4064
7581.6	23368	48928	50899	7952
77673	36981	100949	5690	60834
23074.5	52689	34241		42170	1201.5
9799	58833	65929		6675.4	1098.5
6396	44653	32949		4408.33
64382	12127	66210		549
5103.2	93331	62152		43492
50661	55801	65390	31769	24697.5
43373	87270	51595		57610
52575	31903	11515.3	710	998
24388	64068	9517.5	17966	42983
5355.25	70497	20912.5		3497.4
4392.25	88927	126165	22253	489.667
47822	22783	55310	6621	46887
24235	31835	48551		410.833	803
25085	73037	89477		48490
30664	49366	18108.5	18009
22608.5	124840	34347		2029.3	12671
31734	84317	46285		4032.75	4249
19598.3	33700	57414		65517	4296
4236.75	12594	57722	12447
6052.4	42719	72091		23265.7	35138
62716	53611	94155	13845	8348.67
50049	68434	5247.75		614.444	261.667
93796	111921	49050		56406	3987
58015	57396	39608		29208
53017	76560			1717.75
48268	35929	45887		489.75
50868	572	25856		16176	14461
65269	4982.75	5595.25	6933.5	30519
1775.33	62422	36818		50175	15051
59404	98141	1292.83	29127
14743	9317.6	482.5		46302	8683
11072	68514	49120.5		453.833
8892	65279	98241	16962	83070
36670	97196			133
54183	57475	63110		12348.7	1074
16511.3	4037	1169.14		3793.33
51076	52117	57574		52416
35335	798.5	36292		19807.5
98769	55048	61100		8859.4
52292	13678.7		2345	51697	10103
33443	60459	79059
84219	4192.83	69066	20831	57203
38652	93194	215		8025.67	6110.5
53586	31941	60974	42135	11668.8
53335	64330	1177.86			15475
53087	109858	113356	20707	10372.5
10112.6		34176		539.2
67181	64672.5	68974	39800	43898	8369
7985.83	33920	84665		58256	16265
1136	43790.5	75132	29877	58605
16516.7	49902	78841		81148
81116	56654			1326.12	537
62082	95213	46241	46670	56810
27965	119529			26640	11967
64619	4174.33	45385		636	13562.5
11240.7	73603	60358	28621	3542
51830	3383.33	53237		8184.8	493.5
38856	89386	95987	29096	6101.83
4672.9	903.5	122260	10496	47357	4326.5
37960	17395.4	44218	21366	3576.5
83561	42979	8861	8153	2812.5	25887
5464	33197		10712	28173.5	1534
46342	67841	5333.8		1983.62	3014.5
12186.3	55693	3323	13689	7545	12556
10122	125967	2710.57		2641
76785	15885.8	37195		653.667	1897.5
5428.25	13350	49746	69837	2895
4715.5	58117	39312		3160.5
75528	34251	53155		13991	3996
77923	74687	62764		9235.5
42936	42811	81560	185	8722.5	759
48899	79483	124704			10668
38300	25396.3	67950		8262.5
63538	82288	11654.3		42940	15712
15245	64117	33489			12945
1006.5	66286	23066	19834	5918
45815	65050	68198	34488	1103
269	61891	65516		61913
69800	59535	41022	22132		18321.5
28225	47674	55624	36214	708.1	715
36460	49788	111097		401.083	845.5
10073.3	56663	51438		3940.2	1862.67
59543		25882		61762
51612	73078	67964		61553
26541	53340	59321		7175	7163
31289	30454.5	66780			633.75
75860	2809.83	63871
27157	37478	57626	22650	51579	13703
37269	28904	45150	58923	11789
41781	2066		3632.12	2062.14
25963	68568	10933.7		8461	3550
25394.5		51799		47453
30364	38125	322		63241
56336	55947	17791	61992	68740
293.5	42753	11116.8	299	52004
53538	18946.5	4859		8150.4	18701
13508.7	80872	68335	8071	58663	7307.5
22679.5	38535	792.571		21828	20145
36758	36801	68651		3704.29
42387	55872	6471		77876
73920	13452.5	69239		5832.33
53152	139621			25430
30667	18242	68616		4381
1403.7	6399.6	70657	7087	56736
49412	41887	69153		57713	22399
15265	2879.8	63938		15614	10707
1410.12	5097	79256		58947
297.889	44614	248.133			3157.5
70704	6816.67	20100.3		710	577.5
68820	46937	147	26987	406.143	1483
2321	16337.5	7249.25		10537	7064
55965	5658	964.909		7508.8
12100	916.667	28182.2	25336	3153.62
4075.5	35837	36551		50852	42376
7372.25	503.714	91553	17808	51696	6347.5
2401.8	79043			5483.14	538.5
63989	41224.5	1082	12618	106673
51751	1974.56	3342.88	2330	48720	11832
29478	1372.44	22658		20117
41860	1079.56	53883		862.833
60078	76713	70006		4477.78	12811
5297.75	21694.5	67790		424.5
11450	43771	1915.75		3982.86
29483	407.75	40740		48716
47836	4268	7721.67	2566.5	13359
8979.6	2194.88	37939		26707	2512.67
10548.7	549.333	18486.5	341	71619	1773.25
16545.7	11636	6235		45682
10739.7	307	5363	44153	305.8	20743
12344	14282.3	198332		981.5	480
62825	3033.88	8153.83	21696
67328	55012	65685		5580.67
57615	27376	6295.67		5409	5033
22973	87572	78990		131491	12337
38296	23193.3	40889	30188	108567	8683
	11777	812.375		4945.57
17992	49924	932.667		15459.7
856.727	13229	52207	29328	557.769	27406
53193	32557			60274
153926	77642	3594	4045.5	8108.25
60662	27003	3627.67		385.75
50619	55810	33186		75799	19472
38869	51334	7574.67	32917	35317
18267	4402.33	17249	1587.5
38186	13345	64240	19188	542.714
36958	20625	20146.7	30554	91659
53696	3605.8	74500	29450	2225.29
38498	50585	88939		22650.5
28280	39995	6123		4849.5
48676	55348	637.857	20772	6609.33
6238.25	3595	82364		448.364
6665	2611		6323	1299.67
39639	24270	3170.4	1429	5008.83
52658	79072	74402		8425.83
9205.2	19613		16436	68914
	14845.6	67763		201.778
49328	43400	125551		46230
93728	12658	71317	2130.33	2772.73
1446	91153	73059	6589.5	52194
55752	7212	91700		933.333
49977	54404	4497.17		31898
1392.8	52064	140		29879
13285	40842			2938.5
44160	58906	85232		1393.4
49186	64963	2057.43		4020.67
6328.8	29250	13237.5	15773	5850.5
12111.5	23937.7	62393		9388.2
49959	54851	133878		133.333
19719	19300.5	79094	22653	60928
53677	876.75	68283		15035
62765	47602	52008	5071	1624.17
47704	6213	23839	1730.5	53689
41214	41727	57117
1709.67	10901			7969
52374	42717	58416		47552
1881	3835.5	44159		13596.7
76178	36787	37614.5
51768	66218	50498	2824	20917
2852.57	64707	1694.75	34338	2540
82405	102650	53615	21362	15222
613.2	5940.4	57494	29827	1126.8
27061	36292.5	231.2		138	17737
48577	63942	58155	17175	31209
68533	4413.4	82952	26575	947.75
40466	10689	92548		22094
71667	56201	46565		83998	2813
1015	35746	87883	36620	66141
70971	50540			558.286	1312.25
67648	45821	44344	25186	8167.6
47775	9431.6	52628		7194.5
69954	25421	1179	23517	56728	6585
29048	37760	28268
868.8	104439			58672
15134.5	36549	16425	2686.33	64598
62840	52403			51525	27514
89091	8489.25			53451
38136	50783	12677	10966	54350
71794	52720
954.667	70651	60739
2131	41272	1158.73	48455	15585
40240	1054.08	79882		545
31429	47128	79773		1024
48429	77334			1622
8342	6373.5	1945.6		134
32094	40481		50258	2220.88
37909	18199.5	43317	25274	3946.5
8991.8	15257	37270	23334	40966
56790	62874	14050.3	32682	20903.5
54323	186695			28185
8788	55742	13255.5	52800
67153	39049	9036.33		789
40906	11777.7		13524	69520
69916	47206	31347.8		5342.14
8191.6	27513.5	82039		31097
72892	41024		18352	6802.5
15928	16531	1793.33	38004	613.812
22458	46442	61389		1788.2
	55128			17619
67350	6485	17390.6	6350	545
48005	5930	22663		15656.5
46556	56702			37705
12137	148640	31661		1066
4512.5	10417	68690		7285.5
58356	19066.5	598.222		5582
14377	5500.4	1622.43	18097	1050.12
	10620.5	340.4		16394
5505.86	5063	31242	16007	13053	1805.67
41150	11522	168883	18749	4509.4
22295	51901	142	24136
79686	76095		14599	35799
38330	80035			44339
7838.5	530.333	80276		464.5	941.667
62040	93483	970.714		99499
4123.89	50869	13642.8	26908	42033
5177	30546	63198	11631	79443
93372	21601	2025.5		28512
3629.5	42891	4612.14	12159
131530	86116			30302
64355	79349	61395	23371
136	66614			24163.5
18945.7	65530	38594.5	8742	19252
65200	64373	10953.5		14263.5
18316.7	12287	109331		55533	399
3845.11	88565	709.7		17864.3	2435.67
2009.67	42607	13070.2		49796
22470	77064	2655.85
1408.88	35400	68829	2563	22363.5
38776	107922	140	29132	201.5
33661	50819	292.4		30214	809
4707.82	1506.8	682.273		71236	5487
4123.67	3375.75	76821	1901	52174	1135.5
4520.8	72405	59997	16133	12035.7
87412	53392	3929	20195	20589.5
3373.75	52729	83761	284
	4988.57	116337		445.667	2507
4817.33	68280	59369
230.667	46968	35813		2854.75
2136	60069	71895		9156
9042.83	30603	2022.6	19516	68244
37297	13706	2662	7699	15226.7
7581	6248.75			5335.6
333.1	42523	55062		29097
8769	66469	2154.67		19199.7
86876	32560	26621.7	12909	9866.67
29707	70352	9909		230.667
22599	53281	34602		25547.5
1928.5	63619	44429.5	22013
31346	57850	71959		10350.2
2330.14	48350	12785.3	2002	34540
3755	6734.83	41978	23654	65331
32454	52923	96611	32745	14129
12539.5	7829.17	48446	25891	22972
1016	24420	77133		53451
3992.25	5637.25	90470	10864	51292	21882
67640	45978	26123.5	25823
33772	35093	57801		1045.07	171
52390	47086	80573		18740	268.5
2434.29	47173	68595		13593
22497	10252.5	39417	3939	4479
17364.5	78370	68135	7850
8616.33	59828	12280
458.889	7335	55458	23661	2531.22
11402.5	57497	36127.5	35632
62637	49786.5		8432.33	128
50999	84637	85854	17476
32275	48526	125056		29069
64257	20693	5847.83	57822
39731	63611	18341.3	17544	1560.17	524
20266	16335.5	20904			3469.5
8905.5	57173	64750		219
42429	53206	65072	15458	47520	17137
48814	35996		16886	190.5
244.714	37849.5	48032	9138	12667.7
141.75	17602	40013		13737
7178.6	48327	53470	9521.5	2882.71
70713	61637	32882		2806
546.444	14998.3	40795	15448	291.429
12119.5	1315.62	74464		18705.5
241.333	13374	52660		3359.2
66528	60005	54927	40550	50402
1295.3	59683	70208		19361
18053	9049.5	77579	26611	264
1717	27287.5	6469.5	1050.8	1320.67
72730	61639	56531	16240	38669
27530	34659	73201		4889
1352.6	68962	35783		49037	5058.4
57085	114644	45629		3736
	25381	118414	3329.5	428.429
2699	68094	9840		6086.25
16468	81826	52013	1820	904.4
8851	82094	61024
1922.25	28349.3		12524	2166
43725	40450	75132		28157.5
1643	19744	63517	7988	577.75
36265	55714	59389	19304
708.545	49213	82116		703
6339.14	9327	115626
47748	67539	74428		738.5
434	31032.5	63538		67531
5397.5	34699	83625	3435	42626
52897	25567	87998	30488	57547
8309.67	73117	9423.5
13181.5	41135.5	55713	9070		20311
2317.75	95567	68517	11574	754.333
75691	60031	50734	25018	57790
5363.33	187176	56904		5895.6
12343.7	6840.5	76902		1132
4747	105319	55541		1103.14
5969	97947	62756	9384	6450
2698.75	71871	41635		6731.86
39229	79502	45384	18676	2224.5
5896	65194	65987		55874
4940	82740	64978		66325
13678.3	21123.3	54057	28337	41960
14978		57746		11225
1858.22	150604	87358	28594	2246.4
5119.33	2994.5	9587.25	20223	14586.3
2841.5	73596	47062		14215
2158.25	59943	50634		3563.38
67073	2414.5	52101	1241.33	52437
39983	55858	59208	23015	97696
45134	73300	42179	24662	56208
6605.33	39534	47685		2343
9035	93821	18095		62585
10168	33148			11253
74179	54943	12476.6		3516
9127.33	63197	80892.5	11735
108343	74973	55493		1835.83
17463.5	34274	134884		1187.23
9178.67	70322	38452	10585	188.438
	247542		7785	10343.7
9534.33	4320.67	8129	2108	8008.33
4194.6	40619	21527.3	67083	426
23783.5	47035			36377
1053.86	64220	74610	16654	76576
2405.64	74153	11011.2		28995
3605.75	101197			6805.5
21187.5	62873	4982	37373	3996
1489.5	11083	15809.2		47995
77340	117691	77584		1892
120704	45823	3933		66883
3309.83	29043	11335.7	24901	38668	17174
681.167	82905	64368	22687		7445.5
3044.8	65982	65122	19450.5	13601
12983	23610	54316		44821
3933	82240	71748		36376
7666.5	150170	59854		144982
56811	85657			2904.43
7306.5	79290.7	61992
386.4		95530		1287.67
418.333	60581	76514		78621
231	68802	43805
16719	73109	2367.33		508.222
9159	38728	31564		47956
6689.25	7666.33	44482		44176
31123	75643	8997		12915
10857.5	74270	792.5		41712
50801	89085	818.727		49413
57899	74259	67306		84452
63692	40546	48833		56520
9923.5	38836	797.167		4691.2
371.667	31551.5	4004.8		1770.5
33963	67955	39328		1535
12602.7	82895	10102.8		23730
49582	64012	57643		4538.14	1872.67
11119.3	67621	73493		62795
74132	76269			973
22198	53815	90415		34337
7149	33643			960.5
40073	81063	63377		79928
28111	189799	4564.67		74755
2059.4	15232.5	56840
11054	919.25	212743		16926.3
10710	161546	5448.5		3053
32029	12619.7			45605
43113	57196			1326.14
23546	63635	55181		66905
38718	51731	36075		55235
5261.67	71793	46535		369
11069.8	99045	34961		54269
132	5060.67	47067		413.4
74429	69315			8057
4928.33	44638	76167		3909	1158
30084	57184			13142.5	5699
11993	10155.8	143.5		51367
34523	50260	64145		7534.75
30508	99589			3010.8
6706.33	10884	575.333		55598
3119	56198	545.5		7908.5
38082	65295	37877		4177.71
		42455
2292.57	37080	79185		16622
5041.29	44474			40590
27074	99338	71142		18534.5
26271	49719	7092.25		52087
2771.33	67570	3299		4095.57
601.444	44172	1772.25		74904	228
27117.5	98557	55993		5282.75
1696.14	33419	12419.5		31388
2699.5		27538		6418
33023	20464	49008		60809
1549.14	92107	67534		19710.3
2949.12	91455			55396
9243	48208	38410		34018	491.667
9511.5	16126	43008		653	1802
7965.33	21839	1319.5		15370.7
	15207.5	55986		7233.5
4890.9	10191.5	43883.3		4473.57
65488	103302	24375.5		2233.14
11187.3	45888	128720		7945.5
957.667	39629	60808		18209
57075	45266	2068.17		85673
51832	2444.4	28058		31332
10968.8	65099	68881		2551
63106	6886	57840		47746	2149.75
16336	15205	47030		61045
2167	44440	1311.33		6019.29
	52939	15208		17683
497.333	36403	1084.57		1948.75	671
9498.5	10835	2910.6		1066.67	881.833
39086	25346	6261.17		4133.17
40672	52753	9015		23637
7802.75	5402.2	42295		949.5
20788.5	53369	278.889		8205.33
3295.14	4979.25			11476.8
12199.7	114449	98742		2815.33	39327
3931.92	37359	1370.33		49935	243
9411	27009.5	27699		11376
13313.7	106825	43702		40307
24212.3	18401			79208	16702
977	47072			378.636	2850
3699.5	1839.67	578.5		1713.83	21093
631	41635	76814		9624	11281
21886.5	10035.2	746.5		16112
3249.33	56337			37253	7098
21379.7	54838	1535.14		4571.4	7182
13628.2	46616			75843
13116.5	46685	521.5		140
603	88173	71123		28625
50142	55917			37424.5
11765.5	67507	73003		38930	1633
2053.14	69862	1985.43		49212
63052	2707	48680		1819.38
24354.7	37035	4625.75		28261
9298	11469.8			5850.33
1210.5	53393	13947.7		3825.5	8358.5
16243	37623			4945.17	5957.5
14662.7	18441	3776.92		10613.3	27268
631.5	67901	60489		807.75	21190
58182	39865	8138.5		4392.89
379.357	7011.75	889		8639
1242.57	2407.75	845.333		223.333
49675	16948			35043
691.778	17532	42116		12314.5
1188.6	19221	40558		52767	20566
6564.25	46119			2728.5	2194.5
24622	4365.4	17527.5		1276.4
4783.67	25911	14768		2524.25	39940
25394	7608	6750.5		30664	9356
11208.5	573	56827			5018
8840.5	47310	404.667		3375
4966.5	120768	54227		51907
41594	68753	134		14480	1277
46961	64971	10393
749.636	17521	54100		27142.5	2586
30486.5	1690.86	1518		688.4
2477.5	37168	18659.8		17686
16601.3	81867	3756		4909.25
14942	348	602		36986	15232
27621.5	41162	93838		449.25	8325.31
62892	2134	4870.11		637.667
17467.5	1073.4	31104		217.2
6881.17	2190.75	45629		839.667
[truncated: 14,195 more rows]

## Sheet: Fig3E_matrigel
Com _x000D_Matrigel	Com _x000D_plastic	Gln _x000D_Matr	Gln _x000D_plastic	AA _x000D_Matrigel	AA _x000D_plastic			Statistical analysis was performed on the average values
								Com Matrigel	Com plastic	Gln Matrigel	Gln plastic	AA Matrigel	AA plastic
17081	84132	8393		30927				22643.5	27246	21258.6	16544.5	24310.1	16674.7
39058	18038		1116.4	3456				22132.8	31391	20962	20713.5	19374.9	15809.7
76621	10128	59159		9171.67				26724.9	40072.8	17347.4	25035.7	20185.6	19448.1
55007	55630	38365		11139.7
42502	18186	33643		53360				44428.3	38150.2	35094.5	22641.5	30900.9	6565.51
37862	321.333	15128.5		105352	4126.67			34140.7	23620.6	42774.5	21076	25726.4	6486.66
81091	43259		196		1198.25			32310.6	22590.6	40061.4	26429.8	31513.6	8122.81
42219	5342.25	34198	39639	225984
4061.33	26608.5	137631	60177	17624				14117.9	15141.5	10025	7923.27	10537.4	7125.27
44886	6865.6	41991		207337	593			14113.9	12797.8	10702.5	7805.65	11252.2	5702
57959	43738	12824		19666	1491.5			14244.1	13035.5	9245.62	9871.79	10362.5	3521.5
73415	58220	38139		48004
47281	167611	91853	5803	786
53810	137.25		10982	34404
51783	72314		1135.38	12331
36542	48846			60180
68720	62262	12890.3		21362
47984	158567	95235	43105	47517
41009	61375	26190	3878.83	10873
38628	15923	13233	47810	54044
44078	50963	56429		42155
39209	51780	34249	31691	12305
43982	157655	31256		109318	212.2
30037	19806	46554	60314	36228
37814	106113	63427		4976.33
38331	31778	19685.7		11825	42433
46669	77104	8765		30341	350.286
56058	23347	37014	54982	21801
50794	49602	55008	60528	5745
29648	47500	28366	13653.7	1754.43	4603
31075	41341	49415		31749
33932	85043	52157	62754	315.5
55083	65447		55308	60048
34745	41484	7022.5	80416	8858.5
62873	50315	4928.5		38303
66711	42745	40063		55932
63745	38678	37711	393	3012.5
40519	49720		150.571	145135	1757
38494	37735	80823	15637	16191	376.7
65010	79877	67667	10240.8	18297
62828	47707	43580	2911.33	51815
50347	51982	16182		221099
16505	29550	51627	260.333	116886	4005
45571	60525	28463		45751
32605	154128	49907		53479	16775
74380	35250	35610		34747
164445	50861	46662		5686.14
41093	41068	63661		11838
75674	49250	46676	59054	5709.2
7078	66631	36598		60707	135
345316	43316	60039	16239	80694
32941	45722	49796		163774
39454	44080	70716		5192	655.25
80109	77270	52141	16662.5	230890
67779	31940	23586	128854	28280
68662	42647	35629	4826.17		86309
39468	3856	55117	13717	12018
41185	30369	23774		42620
1331.6	69373	154679	59231	41205
138317	25777	120893	5193.2	24795
44178	39089			47930
56114	79560	37247	26750.5	7791.67
54669	92931	20626.5		4913
42539	19883	43614	3796.5	47157	14902.5
70508	34149		1852.75	1550.67
45662	67965	35624		38735	18389.8
54967	39899	2557.8	27044.3	38100
49577	34827	38569	46637	7680.5
52372	61400	37286		15057.5	7666.67
119503	71816	37184	1041.9	30673	522.429
	18575.5	36081		579
46960	38854	46055		34215
38542	48027	30561		9160.5
56958	72194	34494		79854
54169	101682	14914	131177	2447.14
32479	49383	35802		3810.71
7229.25	29158	52199
74869	55515	19087.3	101866	19541	263
63580	43234	45723	21311.6	6238.5	37448
58276	34281	40443	909.286	57191	1222.5
69612	69334	11459	3428.5	44950
43947	43348	9962		33962
32912	134762	279.5	8351.25	23160	258.143
31584	77010	36891	62607	467.555	1835
34029	2028	32393		32054	1998.38
27152	22802	6631.67	341.25	38643
40839	143099	66138		32026
19266	56959	35930
52753	67903	44845		52280
5021	136.25			10546.7
49039	33620	21419	6114.57	45916	372.9
67493	71040		6509.5	56045
45416	46883	29673		39743
45426	19954	37582.5		35282
68672	11600.7	16991	2800
13070	8806	17090.5	19601.7	2528.5
123636	134797	15879	44493	2041
62383	69284	37244	56761	8036.5
39790	19761	50624		5351.67
38687	37561	15626		52361	239.9
54581	10977.4	58038	41626	46791
39514	46741		90905	2257.6	617
53774	36287	14663	7480.75	25957
43610	31388	48606	2845	62990
37264	11898.7	51935	12344.8	41758
57140	53095	42996	1533
38068	16076		1182.5	64065	1523.3
83033	3592.33	65752	36251	69504	7660.5
62670	17634	66299	44295	23558	24887
17321.5	22007	34828	2332.62	69386
35140	59525	19102		57346	6198
64805	18856	35656	72863	57946	3074
71425	53173			9734.5
40921	60292			39546
44235	63077	16171
70897	66150	1730.8	958.333	25186
48049	29632	3854		29748
13245.8	13746			69025
44132	37960	60481	3203	30643
49993	82508			20592
32239	10265			30453
34142	34073	8503		6620	130
39404	45059
58461		39507		40653	216.182
42085	68893	8387.33		61032
43315	57297	271	26356	99384
44695	48569	54888	750.5	10162
3076.8	9480.67	64431	1437.7	19991
15852	113542			110021
45670		28279	43904	32206
39457	57495	23880	25487.3	17980
54898	38672	51319	32867		1047.33
35538	44014	44687	972.5	21197
66893	44324	53074	4125.75	7718.5
48130	14856	9766		41256
32334	22939			24013
45008	61958	34052
64820	69135		1326.75	68924
71664	23773		44926	22312
69548	69166	27868	1044.5	43120
66235	57207	39976		8646
51653	76238	5376.5	872.4	64627
56253	21444	37194	67320	35170
42650	74922	52662	27230	52813
37501	35021	39785		34960
47114	32910	18741.5		32168
58880	41265	60716	42089	56662
41870	55757	36284		434.833
38683	48182	37858
59789	43239	45633	38283	43146	5205.25
36169	64421	43192	1799.25	34366
68847	100258	1278.29	40766	10892.3
56273	45528	31054	7943.5	32896
	85765	26179		52725
42530	45020	33519	350.143	57024	23379
44970	50698	49860	11198	16918.5
37045	72586	51991		29727	3781.6
32151	56547	53166	48713	61336
47103	66381	93609	7533.5	11365	285.75
35305	37301	1629	3969	13065.7
65402	5738.2	7367.67		109353
35265	19605	5837	9579.5	5527.5
70651	46698	42183		42680
60455	53838	8441	123	13789
35461	4135.25	40496	20807.3	44520
57522	63282	37721	46957	57651
139672	58598	1372.86	46229	41802
65762	86589	23840	1333.7	88985
49262	254.667	57459	73538	28533
55803	6308		44860
33455	20465			8258
70169	39963	28692	674.5	5011	1205.2
1585.67	97539	43399	30034	60060	4841.44
63649	81252	43755		33409	1566.1
23189	80478	55157		37540	9185
18662	105660		47382	32054
37078	53829	61007		40579
30817	50304	20874	256.5	24633.5
35487	62000	20760		34459
60552	10538	36179	1500.17	10196.7
39666	26319		338	34840	2075.75
43132	85358	29127		17477	1519.33
31626	47896	43160	44256	5599
47658	219439	122734	127	13681	254
30704	24802	25075	2445.25
19601	90641	21010	287.25	11115
48066	74330	14006		7824
55459	55902	30020	30549	9233.5	2627.8
8083.5	28846	3699		39712
3592.17	41033	26194	3506.75	37153
34528	104022	10331	12172.8	2269.67
28767	32941	11528	2407.5	11150.5
32700	34138		7209.25	378672
39148	43307	66735		16117.5
37779	49996	22157		48528
30052	43746	3922	17565.5	39037
34285	40291	19006		49156
44874	88031.5	21313		2584
51570	58564	40825		68095
36929	38726	33061	77859	14857
31489	60316	37111	363.526	33159
22852	29427	9267	54361	22349
26817	3004	172936	38439	71930
26785	31894	71837		38762
15816	15307.3	6065.71		15940.5
55160	43593	38085		66169
40813	183660			38931
58044	63456	22979		9767.5
12648		42231		10955.5
9494.8	70769	233	41311	5416.33
38654	11921	49817	254.412	23932
70606	52333	42718		1182
50288	34061	68958	5045.17	5296.5
35978	3490.5	46336	55755	748.333
41026	35375	32631	39692	5377.33	234.429
80586	2666.2	47242		50626
34217	36023	27840	121	47684
54607	12523	18074		15370
38913	2744.5	50708		36181
33132	13852.7	34132		1657.6
39741	28776			3271.29
47812		19724		51913
22779	41743	37940	124	10226
38241	11079.5	111453		2213
72448	63358	72006		26182	2302
31951	13279	34442	60711	3581
45635	184605	23228	31901	37426
49546	50681	66916	13086.5
1267	41200	49362	4397.86	1295
23301	34269			20754
19552	45122	43531		39026
39812	13828	21426.7		60705
46812	28284	19560.5	215.25	6530.75
34411	2199.12	42226		4534
14171.5	131636	34490	11635	18055
32196	74714	38111	417.889	17189
36620	31137	52903	59901	6851
37030	2784.5		702.6	46289
30224.7	32318	36740	241	4341	40967
32121	44968	14915	64057	77532	35977.3
5416.83	35217	66627	13494	49550
64113	41543	15224	37562	35659
13389	16279		7849	40290
21579.5	2953.5	35466		47821	27857.5
43751	12689	5565.67	330.25	131778
30102	50611	46426		140
55738	2313.8			37757
58202	65734	72501	283.167	39594
19412	41419	53569	3701.57
37930	24467	304.75	8281	670	1096.5
53176	90402	13019		25585
58194	19273	13180		11414
49972	28926			50314
55558	53217		36711	52557	146.667
12767.5	2090	15346	44936	4721.67
38788	66409	7912	15071	29702	7213.29
44958	28442	51532		57040
49565	3077	105857	25692	41678
42243	69933		568.667	12580
2303.33	55091	1943.57		6109
72304	20510	137.5	36500	24881
20952.5	44457	9611	74431	2246
38657	58828	39422	316.714	56425
49897	8131.43	35658		25315
58701	35636	34469	1088	75618
30573	77247	57907	2459.4	25018
33527	36138	11850		13915
937.25	17091	39560	77699	30187
78117	38617	81793		58613
1086.75	42253	25505	7591.67	12575
47511	15221.7	28873		6303
13212.5	53860	33789	9027	23899
38823	53911	20640	51261	23684
110006	47933	50237		1449.14	335
65395	42497	12094.5	72358	3861.6
311356		4281.5		79376
39227	6609	33860	41805	8471.67
62288	4404.2	44655		3852.2
27247	59324	73336	32596	30633.5
12313.7	47757	22513	39792	46718
35982	32241	14682.5	2245.17	25330
76405	43808	35706		19527.5
53853	34651	63185	97445	8082.5
34823	47043	21481	16102	56190
66002	24143	33651		66409
47695	42026	13573	33650	1126	3239
32672	20901		2920	46171
60698	58784	17557	14288	27523
67370	45925	51275	8468.67	12907
46409	43362	67101		17552.5
12659	108325			3819
39954	45689	9760.5	6647.67	27625
43845	25216	975.667	1776.83	8058.33
36783	41902	72822	47487	32955	7039
15737.5	118263	35495
42621	80823	10329		6596	601.667
35762	43037	50506		31669
14732	13481	10010	494	51325
51193	76005		25054	87216
21655	105024			29660
29990	53887	52108		50023
52520	47167	38436	341.8	9667.33
60626	55130	50272		9127.2
12744	16189	29265	5945	30007
51197	20955		8383.25	7588
28555	44360	41319
24797.5	119654	24977	3356	17206
57317	60415	30776	5806	36235
59890	39359	105149		41749	25890
44703	34271	44879		39888	1653
35010	48074	45451		35116
122453	82717	42610	34892	23262
35201	12319.5	109758
61365	23270	15886	3521	738.4
60315	43180	13624		36793
20860	23018	85050		19212
63954	45717	46703	10333.5	26202
51976	34919	11104		32953
48014	60322		624.167	1030
32907	52791	6353.5	205.333	23050
31918	215375		193.556	59018
43746		4860.67	4022.56	19972
66040	59155	28789	126	569.625
38412	53318	22031	1110	9649
51554	23973	66749		57599
57443	56799	8374.75		12016
6189.2	287003		18272	78419
74767	104527		1457.67	25725
61979	49770	100345	19901
64410	1504	7548.67		30207
44424	41163		1866	57556
61208	10685.5	9438	1645.14	36334
48597	62197	30352	3767.25	51973
41364	39621	84397	243.25	6302
56200	16243	1511.71	2084	49910
35531	69805	49059		32547
69896	43069	38665	17214	27495
47694	45964	1682		17491
65478	51946	32801		44660	5764.75
28232	5195.33	9500.25	39251	46390
52167	56676	43147		3107
65229	10957.7	33946		6083
21018	124498	4938	53482	32358
79465	114677	15745.7	6143.5	109408
36877	37387	59902		4338.25
46055	34556	62965		26259
44770	40365	47825		63670
60628	19495	70209
16145.3				134
44169	46130	35622	121226	48821
48670	60893	62037		13758.7
33099	45602			10905.7	473
41648	16407	29374	119	18816.5
9263.5	30938	34125	31462	529.875
68459	38810	47744	729.8	6903.25
44657	33357			20474
63492	56723		4852.83	37446	51091
62291	69481	46975	5944.5
65261	35670	33617	192.429	36390
60171	99729	81740	23155	12677
39634	19517	9509.5	1656.09	14392
52660	78048	33836	8566	42388
42495	59528	29394	3153.5	128738
50798	55572	12450	67349	22669
49767	42912		5520.5	27479
21842	39478	15393	73242	39492
45811	30185	37567		411
41928	43551		2106.3	30129
70527	63865	110398	121.75	3018.6
58112	38165	13653	3182.2	23211
34553	48707	50720	5885.2	39896
52043	46712	7837	36814	14477
10771.7	51765	20228	123	79343
48362	14005	8918.5	4803.5	45492
36049	38250	1745		51401
60872	44142			49156
53436	41516	47442	23696	70340
25951	24626		3538	27915.5
11493.5	93534	35245	48218	9314
42295	42119	41003	1110.83	27612
43564	33992	19808	43985	104238
42786	23444	58099	14528	23266
31583	5763	7952	12054.8	27624	41255
55927	6929.33	29305	3318.25	60109
47055	67063	45644	18243.7	58937
39433	70113			25218
55078	113641		12685.5	129
29117	31811	26602	35568	48922	197
21772.5	80478	20790		38801
35569	38348		20204	43934	68262
39306	24136		11614	36566
60271	70030	5586	46613	35724
3244	49605	3206	63032	23325
39173	40305	62269	14600	44435
44917	6970.33	44432	2433.33	20060
51303	3753.5		23873	429.833
27590	51282	19299	2969.8	7411
36612	20173.5	45067	1524.6	2582.43
41484	64351	44552	68531	27535
46056	74827		45763	45698
30742	49374	34708	69188	8353.5
45209	54325	33547	7270.5	13787.5
23215.5	172566	33576	710.2	37424
72424	22121.5			40378
35399	29683	12149		5060.75
43458	36763			39666	519.5
45227	24853	3911.25		21593
56768	40601	52844		34214
60206	46441			269
41960	49232		4764	61322	533.333
77380	1366	15086	30300	4576
44760	31209			66200
33734	40495	88606		1205.5	27624
42112	57342	951		9220
7313	50956			33621
34926	30751	38722		39293
44238	49540	30650		82398
27945	2242.09	2865		63551
63030	62234	6582		3625
	13978	12285.5	388	62687
42602	3028.67	71964		5363.75
42899	32228		791.8	38638
8062.5	231942	823.833	3255	50831
1528.4	49835	37174		40860
114706	115779	42780	3183.45	54451	2572.5
40825	32992			38694
45632	38520		40228	68365	3233.33
4100	80184	55384	2916.67	61367
65456	108062	54849.5	73163	105145
34684	88268	17214	43964	56309
36228	3939.8	59760		109048
35441	114655		834.714	27269
43774	84705		102159	34545
39787	44027	43805	10948	25523
147049	38718	12397	343.667	679.667
34739	58043	13294	9821.75	41752
52347	173837	18055.5	41400	69841
32718	83787	6848.67	20036	40135	3412.5
67721	46077	51257	5728.33	58733	868
35564	12555		36764	51315
10732.3	53864	46196	208.875	28720
14235	18823			46631
71989.5	8351	8019		89729
32673	70160	42435		53127
33837	85810	28134	41519	20080
4921.2	46945	3030.6	34703	92309
66408	91272	61632		33841
46155	31700	43555		93522
38967	31197		28931	52253
28312	45362		882.625	143769
32465	47836		17045.5	49311
17632	46177			4051.75
43241	53037	9890		52673
40173	48846	19838	8161	3772.33	3851.2
44381	52889	55327		2493.5	613.75
41538	38759	45239	29392	35690
38859	117855	34560	9372.25	19909
42029	50179	41514		47231
23987.5	54521	56533		36814
33735	41679	35232	17739.5	24365	8247.33
38293	31818	17225	44484	89263	375.667
11739.8	13447	26801		19665
51628	33320	16081.3	4315.67	1294	10291.5
40551	45590	26438		34085
47496	40310		907.5	11575	3113.86
81016	54984			44462
40608	883.6	42147		25774
56676	770.636	56962		13962.5
44399	78120	35855	28339	20144
46988	29272	31406	81624
13396	34898	38375	102278	13741
47639	469.667			87075
19274	18019.5	54612	2375.9
66744	21150	3357.25	29786	55051
27137	46361	19500	3739.43	30577	9284
36070	25677	59068	27837	93374
54959	41837	44039		31682
63277	12920.5	3040		10463	1915.67
48382	19766	23144		28674
61255	8479.4	22523	40021.5	24629
2815.14	49983	3907		26276	449
36863	71343		27153	12794
47330	3113	5502.6
38695	28919	32245	21715	14409
62475	64032	9316		105046
57727	10166			2320.33
39588	6745.33	13874		20929.5
63557	172144	44581		44861
	9288	16878		13413
44559	15959.5			50825	1345.67
37530	1811.33	11320	6258.5	110496
59980	70493	34540		7084.67	9839
40042		34135	9136	33531
75849	42860	24225	19838	46238
53412	29959	11764		23275
40488	25316	62354	10423	30697
51632	26653	35640	332.5	28007
47011	5898.5	72687	803	4486.4
63354	15203	12775.5		976.5
4651.17		42292	2592.33	1994.67	687.5
66557	47759		91988	21058
52703	3247	45603	6184.8	39571
33770		62894	45108.5
49957	37368	42855	782.556	30591
36446	38393	26073.5	1722.8	44911	1379.88
10014	15720	28616		5257.5
50895	70015.5	30339	4003.71	4901.5
47549		35754		16004
7573.25	49760	51804	48748	333
62908	4666.88	35658	27920	34027
21089	39890	35827	56842	16825.5
23921		435.5	107427	42706
130266	3735.5	33092	71907	40031
52718	2763			83840
39384	43000	236772	28674	79089
29268	30438	32286		32016
58421	17992			8273.5
31797	316.667	18174	5241.5	1394	271.25
60026	24841	211.667	47191	26972	3978.2
190218	134.5	32143	131.5	15563.5	4654.5
205801	51908	43563	61881	29197
39875		14960	87036	37411
77398	4763	57774	14581	9936.33
30022	903.4	26645		11564.2
12785	1150	12754		31337
62082	47041	11020.4	39691	5086.5
76106	2841	114597		83789
109081	65753	9761.5	581	22684
61573	37385	17781.3		18809
35997	27722	43617	40423	42697
73616	7673.67	95199	53164	37606
38147	18139	34340	54034	23577.5
41946	33644	41203		40404
6332.25	38093	12943	11852.3	59774	3482.25
34820	5256.2	37094	64612	35698
12946	3767.33	12387		24191
	35695	46516		52092
29943	24634	35765	105264	102296
39856	87700	36260	2483.67	51533	3281.5
59447	25343	35943		14866
37980	61291	43432	44078	93432
56628	41282	71244		26038
61926	5935.67	48772		33851
59997	26252			54329
32302	57573	17371		32218
33120	42878	58566		34042
113258	2993.67	5579	59582	66815	187.5
42922	58628	47614	51496
199765	10685	60041		40661
77536	50921			15586
34637	62826	44320		55468
53097	37302	118387		71076
37860	3258.25	6544	385	22867
26075	18776.5	42606	1520.25	44447
28487	37790	50047	29210	26361
45349	445.571		45175	35127
18810	90785	2189.8	2985.83	58342	227.917
78644	19363		10232.5	5249
37868	47827	7034.67	54662	14994.5	1363
3544.5			6373	56413	1627.6
44411	24349	24468			3007
30502	12050.6	29490		34061	3709
59536	42961	46162		22580
68965	50551	59503	20095	20697.3	243
42356	29167	56774	28363
59054	5388.25	37633	29483	13760.5
43986	9412.5	79610	12062.8		2377
66938	57047	19420.7	15239
58669	58593		42346	103968
920.5	76786	7877		2150.67
62291	78897	3644.25		65819
9571.2	27006	19964	12788	60389
38606	1266.83	32881		1222.67
161679	44586	37901	28826	2795.5
161491	14497.7	29946		31594
49546	937.333	45884		12764
36838	35523	11760		1625
59764	132292	7542.5		21723
9292.75	38122		6005	3752.2
50598	46668	58086
59744	5180.2	1790.5	2219.5	5121.25
51404	4820.25	27586	6494.2	9956	312
52994	56822	40027	72385	1065
43078	37586	80179	31826	11818	3573.33
46772	91980	80331		58011	247.5
46815	42705	27898	21906	51827
32762	37599		52294	18896
44514	64942	32612	599.5	5611	334.364
32256	124	24246	16187	2274.25	1182.33
40592	25826	1911.5	6846.33	625.833	190.5
81326	44632	39113	8814.62	51568	376.667
45994	98459	42484	15107	54493
38311	29977	34121	5886.83		322.75
40701	26389	10822	31804	36638	1064.17
63189	22377	83665	783.75	4838.5	437.5
13680	26426	40009		20904.5
65467	3225.71	4479		3179.33
1892.17	37172			8526.5
39703	18330	8073.2	12378	20989
58929	33381	34969	642.385	28652
43656	4538.25		49935	4813.5
28552	47212	47731		13804	251.667
63496	21633		3935	27638
62952	14020.7	30773	6703.5	3002.25
9279.2	56493	13841.8	5462.5	16134.5	1658.83
55357	146287	35947	11110	13016.2	822
24385	126953	37176	17352.3	46721
37800	101073			29819
3449	42742	61128	6436.6
33392	15341.5	45230	6816.5	42518
48241	409.333	55005		5618.33
57514	449.571	338948	14175	52229
18775.5	23082			37759
53079	37607	615455	2015.8	1339.8	3459.17
55831	6831.75		4332.4	58964
68386		23546.5	13416	10681	123
42703		39060		35224
28641	2596.5	29954	42918	46381
31871	706.5	45983		7943.33	2329
51601	2142		4243	45850	126
34142	7708	3313		6001.5
43197	4586.2	16272.5		7188
69556		58897	14662	2434.5	11523
69227	12584	73972	29842	623.875
527	15442.7			773	2417.5
65482	40167	720763	994.857	2423.2
	9706			34643
11709		34412		55632	120.5
72366	40900	19587	324.333	50955	364.875
67260	286.25	27083		7987
73682	1613.25	21661	1345.8	34681
74628	54260	4081		60086
73086	1270.67	17309	55845	32784
5091	6268	84885		16862
54507	75789	22484		9452.33
75424	1742.6	37292
3366.67	353.5	83875		49920
45932	1771.5	41494		81027
51155	126607	56474	1175.5	2499.5
32745	40348	36974	13264	5618.5
60330	58084	31331		3690.67
90572	37506		203.667	36402
54018	49409	38026		58728
11359	21652	116196	2440.57	39326
52874	2711.5	79666	7415	12688
56130	23299		34291	7351
77923	39614		103843	73897
49358	15975	4584		27764
5929	19939	21498.5	10417	45450
49158	124.5	60018		45431
41898	6060	21674	32300	2133.6
29963	365	72829	2895	38546
35738	76878	32459	13217
62944	249		457.571	5227
41821		7736.8	534.75	19091.5
44987		27551.5		29325
37475	3460	39443	785	133	162.333
37482	1371	26871	73534	683
55002	82540	2937	53316	7899.89
50363	14635	18885.5	210.333	12788
60138		65422		364.571
31547	4117.67	2036.67	3380.33	27978
58785	5577	69896		12909	271
76473	57611		1258.91	12776.2
65042	28544	75906	34349	67216
46870	38284	3106.83	42977	23620	333.667
28455		49338		58637
	3369.6	59498	609.5	47611	751
44091		22883		22497.5
1104.22	49522.5	30822	1946.5	73445
35101	2049.17	21769		40453
33339	2022.33	43276	6228.5	5581.6
29067	5110.5	15743.5		7016	865.2
35524	12129.5	27398	11684.5	30181
31070	31101.5	22857.5		9138
1146	44763	12309	4852.8	38812
28743	10926	40860	3061.91	37389
73936	921	26051		36385
2103.83	42117.5	34518		83456
41904	7390	39193		33236
37002		39733	489.222	67832
58182	53283	65159		32425.5
32926	35381	28252	3507.75	11530
26036	12126	16284	13873.7	41386
32553				7995.5
72037	4278.25	44441	2845.5	34393
68170		5866	2863.67	64376
53480	24933	36525		35736
37749		27220.5	44773	9259.25
5102.8	35013	42301	429.75	22636.5
65257		43091		8085.67
73137	30642		12649.5	1583
55923	3017.5	30015	13739	5641.5
24012	8473.4		759.8	842.556
46192	5549.2	18861	23477.5	1100
62804	2928.5	7088	1214	386.667
40739		4536	3287	22853
38671	39465	35741		38661	50734
31119	2669.5		23224	8558
29699				32508
27269.5	30372	2447		29780
40891	26658.5		1206.67	25385
58859	4232	12636		41148
25926	1050.5	50830	48662	32722
31764	22122	47758	3975.25	34217	747.333
49380		41728	3311	43815
4014.8	43411	64990	15375	43911
43848	13341.5	4995.33	81954	5231
36404	3853.5	5224.75		2317.14
3861.5	18892			5440.25	2426.67
26003	406.583	40718	29619	30020
57423				5053.4	572.25
45331	34182	24942		38432	12234
38507	2027.83	67135	118835	39566
26817	32121	4860	14596.3	5096.67
14684	21813			1092.09
37668	26118	34162	1012.17	67528
5172.5		27717		23872	16372
34495	4518	124576	5205.5	74253
63566	9311	51547
48037	48633	24253			4514
13256	1078.75	18735	261.889	13162
39479	49638			58581
45496	25221	33941		359
59087	35869	7310.5	30401.3	5865
49013	32364	19198		40589
7978.67	41440	26671		16889
32706	41995	29049	26046	8083.33	29218
48591	625.333		1295.1	36879
41625	47805	66351		22082
23401	7260	38822		4520.4
59065	23993	21613	21530.5	46147
80495	11564	37419	40320	2905.2
31467	50505	43681	3947.89	41775
55851	32147	59810	1283.25	23463
10832	2398.8	58986	1002	3219
35681	124505	65802			4686
	37665	40047		40352
18151	17733	31373	5500.8	10463.5
15181	2191	46497	3907.71	42264
22082	22239	9611	37145	46213
	27301	21243	11711	4995.5
15781	30658	34296	6908	34118
42321		80280	1642	21310.7
32535	51313	9181.33	56110	35316
50794	10006.2	1063		35964
37973	13867	36221	4416.67	62019
41173	26906
39032	54817	3155	2780.56	2414.5
25138	86473			16830
54915	111630	50698	945.5	30533
34557	44804	4337.67	89357	7290.33	1510.6
33877	11950			8493
3000.14	57599	16492.5	47567	379
	37711	26659		5375.67
41433	3168.5			8366.25
38262	47769	7307.5		15298.5
85734	5992.33	3072.33	17330	38013
38297	27368	71815	27143	37233
36414	82228	11974	48707	50811
53834	28687			31237
42988	57955	45430	32627	6755	65709
49470	75972	28534	4333.4	35749
19860.5	3023	11996	27500	784
59207	74710	18174.5	6151.5	28514
49735	14513	41217		35831
6331.67	41449	65623		30982
12274	11327	37216		2329
46407	31591	27617		32747
38092	31195	12107		62085
16319	67295	62805	47736	71223
55689	49443			36204
26013	49657	33689	6253.2	7837
45880	16506	1977	30700	20998.5	453.25
46335	42860	29174		64092
32881	96038	296	335	28426
15642	98974	10539.5	2785	32811	3050.67
26988	33722	32048	34091	31585
61473	48141	36659		16210.3	831
48781	17418	36313		33163
43205	60073	31375	31539	13357	257.5
69151	12226.5	44934			1758.18
36549	19073	38489	933.778	6996.75
66492	42066	4823		59233
	42490	55858	4387.33	55687
41290	11062.5	56933	12664.2	38430
29674	32008	45372	25638	3538.8
57486	3283	49982	4278.29	5723.75
53223	57035		10420.5	37355
36965	11712	52990		47225
43405	30100		748.556	43551
42051	25079	67330	7572.83	32563
65401	55193.5			5482
45682	32614	10473		35525
37067	28241	35695	124.667	42347	16880.5
36953	6495	41842	142	38106
40520	14392.5	39154	5138.5	2233.43
44537		42821	50034	34055
12450.5	37884	44098	1698.67	12601.7
51706	45670	31461		65993
17402	17525	51539	7428.5	74287
46816	61048	14529.5		67630
41046	17741		2917	12978.5
62766	49380	37204		21830	1585
45960	16030.5	126	1683.75	70810	22732.3
30487	51998	32721	46732	68350
66431	34991	1218	47200	2083.33
30259	11491	55036	2273.5	50251
12521.5	10355	45779	977.167	30002
32359	97613	61181	3104.2	25431
42392	71784	38327	2844.14	5973.5
12882	8929		3434.5	67394
36023	39883	31442	2278	16503.3
37854	12026	15948		25335
43905	34101		69844	3571.43
9225.5	3309.6	51065	5107
73493	46712		5273	1645.29
33007	39915			57204
55731	846			35132
41861	33390	4870	36227	54458
52142	44595	6150.4		7463.5
37129	55007	2509		36730
52042	8798.33			468.5
50410	57264	7644.67		14991.3
45915	60875	48244		56628
74386	49845	48439	98271	5240
2657.6	33058	4646.5	25073	33755
59074	4302.67	4081.5		8966
48960	16089			25546
63141	38893	21132
32134	4370.88	35063	48027	6713.67
60843	2252.67	12527	31704	16929.3
4798.33	18960.5	56465	2544	28652
	1641.67	33753		49840
739.5	72629	2254.2	103697	5487.33
32002	14807	977.333	10840	63623
32808	5758.67	36930		12051.3
3452.5	26168	6723	26945	51645
	66014		11806	7394.33
15465.5	3781	17286.2	24066	1129
24667	12250	56257		27146
1962.4	47795		31926	17943.5
23444	3373	31759		10652.5	885.4
2604.86	9975.33	11576.5
	39712	19672	6806	19404.5
41164	51664	7533.5		10028
	568.636	18385
95908	42152	7233.14	741.25	35738.5
29463	40214	23534		43378
14736	5713.67	37546	7672
61420	3329.4	13838		18839
6921.33	14984.5	1187.5		31432
33474	248819	44010	13342	38238
32708	41062	4572.5	3631.5	12618.3
34850	29401	24566		63578
8366.5	28872.5	43652		43586
25696	40974		60377	28872
	2085.2		1261.58	3092
55072	61974	50649	12864.8	2746
60615	64237	2988.67		69966
35428	39633	5558.5		29361
20530	46611	185.5	39929	29050
56331	71157	10705.5	379	39968
20387	43552	25361		94417
30945	41605	8797.33	234.5	19828
50291	119902			28098
13588	41206		15850	40176
31355	9742			35703
22607	43980	1768.33		17819
18989	7815	46744		2524.75
31745	16292.5	10119	4486	41604
45839	37151	3199.67	337.2	17688.5
74172	26734.5	2332		34978
66431	35826	9580		18543
24544	22810	41026		32225
15336	34876		47623	35036
34801	122125	61286		5158.33
1335.86	59235	34913	16028.8	60936	192
34506	151991		23762	27480
36918	3618			3421.5
17726.5	29137	27510		7155	124
34569	27609			2917.5
94535	4203.25	33029	41680	14347
62075	342.6	124	35485	2148
1250.33	38373	2011.67	13454	62258
28110	31938	42302	6732.17	51449
17619	28121	7081		2522.25
29295	67975	29532		37737
44778	51209			49693
46811	31125		18821	23540
64578	4844.25		11764.3	17167
40724	33845	39611		3257.5
64506	3754			25132
43155	26253			620.923
46869	27404	48997	21807.5	9979.67
39507	26667		84124
57485	1899.86	10344	2470.5	24120
45054	3262.8	54141	752.125	29326
33524	97181		3015.82	65703
39493	23776.5	47591		30571
32104	38773	47489	46056	62748
59613	1302.71	40007	57546	28384
24951	19405	7944		82382
23630.5	40511	59146	2365.43	28076.5
59529	9791
3175.17	6348		9305	46532
2914.33	42755			35972
33668	21105	29972		12167.5
65521	24477.3	24958	117671	26088
19254	1950.5		17694	29309
36255	1912.4			34661	443.75
28487	30973	49071	86706		2292.5
37212	1012.4		18203	44582
58335	36107	44665	72838	41229	166.333
20953	48528	18559.5	16853	27505
828.75	46131	43610
44788	39804	36483	3233	39778
21463	4759.71	54525	32713	19213
51299	6551.5	4577.86	12781.3	40483
50352	44922	33193	89919	38208
10012	29247	34962	10816.3	66969
19712	5229			22621
35643	112571	36921		126
34853	17247	36179	87419	9328.5
45402	32320	9836	47281
52641	77056	17541	3350	21099
32594	50617		89753	6564
3840	34198		39590
41782	42782	45477		44543
63208	12047.5	44059	7605.75	15830
35259		8552	3632.2	34370
51972	37225		111533	45191
33950		22342		5179
35780	32598	21744.5		838.6
48523	14753.3	26587		37837
18068	2822.5			64485
16494	2684	59914	90728	44435
36045	70428	51258	50645	55650
34475	15377.3	10131	588.818	36079
35871	49817	49165	49983	19770
843.667	1647.75		16924.5	32072
11377	1837			91079
16552	1493.5	37436		22808
12380	45210	32267	43266	25964.5
51690	1541.4			124.5
28858.3	47431	34596		2305
25014	9474.5		68121	12893.5
23620	5911.33	4230.67		1729.25
100350	34179	48237	33329	19701
49645		2193.75		31048
50207	5907	16893	33314	17199
42428	24907		66418	718.333
748.4	29733	48704	1067.18	31867
	57242	44495	42314	136183
21528.5	38314	47520	296.5	834
		45815	63535	22748
40032	40108	101072	39629	33819
38170	17476	65170	46465	38228
	7322.33	56785	96065	50595	1707.67
6231	3726.33	46146		5631
14266.5	370.2	26141	18780	4145
12479	2998.4	21957		71406
33105	414	30013	8923.75	26474
42003	3753.5	30467	40442	52686
19528	4436.78	110205	11308.8	29394
40868	2374	2528		43002
25572	173996	45736	1617.57	45367
45328	128718	46137	3378	5806.5
43959	98084	64439	5285	14107.5
22626	25426		7831.33	15445
31981	1370.4	49647	8396	15947
139212	260.75	46203	14109.5	25311
46225	40939		441.333	312.5
35476	16408	370.625	7081.56
36572	9349.33	35961	80956	26884
57279	60936	9647.5	53165	36633
63855	1425	21293	19855	1795.43
45620	3686	26908	2393.2	28088
45299	272.889	32275	495.875	21806
70183	10906.5		71286	3411	1775.67
44574	1790.83	31175		16568
34446	35671	32400	6846.2	29532
5613.75	3004		78845	49875
12751.7	756.4	97455	1959.33	10881.5
16488	70104	29259	6962.83	14239
12744	11479	382.5		28254
4882.8	20971		44908	6613.67
64454	8140.33	74538	1170.54
	25757.5	63399	3877.33	1423
45747	884.75	72636	2882	3440.5
404.25	37397	27282	50503	28993
47501	6575.33		466.667	23490
50300		26260		13515
38120	28853	3353	812.667	57980
4495.8	29734	35498	336.455	43097
36586	3654	35191	287.083	13003
32951	11074	53958	18863.8
7142	56380	456.25	6356.25	40690
47743	13449.5	26085		14388.5
54237	73771		10900.7	1036.67
53750	38727		41438	13963
64530	14735	43628	514.417	1886.67
3650.25	32228	5962.5	90986	3898.6
39354	9238	29532	2732.5	39587
48995	25085	24653	57971	21660
10464	35116		65879	13302.5
16517	36278			2165
36802		33735		1813
7794.33	31077	3244.33	60886	35526
26441		7372	4422.14	865
20559	6565.67	35485	11777.2	1986
33658			38621	2821.75
36060	29835	70782		45149
10637.5		8825.5	42105	13993
74918			42694	43871
50362		17592		7840.4
58287		43454		12522.7
29801		387		33457
18030.5		20008	38354	34604
1624.75		4352.25	1672.55	25274
1369.46		33529	54283	85304
33490	3223.33	1351		15034.6
36306			14637	20104
37988	1641	27228	1869.75	53262
77946	1893.25		4478.57	56112
12294.5		38440	362.25	13161.5	7853
37105	711.769	9166	35219	13066
64666		6602.67		3090.5
2504.29	175854	33579		12653
63685	294			32098
49724	298.833	9277.5	53129
72090		22052		10219.8
62540	28828	7178	104948	43523
7596.67		26727		39913
56420	1165.57	64312	20443	2882.5	1753
22819	3862		183.167	28997
36264			2077.4
29408		58366	532.111	15854.5
49914			1490	6076.25
34688	987		1216.5	45936
47455		4911.25	2292.57	3611.5	1835.5
1530.56	1621	2313.33		8546	209.667
2096.43	14609.8	45798	1911.11	7889
35144		6778	58162	22989
29709		21447	6381	127
42051	7087.67	35146	49247	1742
98845	3917.5	8238.33		26512
31384	458.75	57349	153.5	37747
38144		272.333	28255	1372.8	24600
24935		38056		3531.4
23285		68558		4804.5
43856		70397	14580	21168	1113.57
55224		49138	19451	59845	1593
30606		814.5	33004
		39159	5270.5	59380
19647.5		60737	61806	12099
33577	976.667	65907	80940	34734
8559.67	155.182	11250	75078	71339
59998		53034		62663	932.667
115816	152.75	28170		28354
54942		33499		30775
34676		20731		7767
66680		38947	4022.33	2709
12596	301	39738		5591
32706			4884.83	35404
38408		31548		392.625
32841		45371	22838	374
24843	774.5	22782.5		44668
20203		47822	67197	27954
2134.64		59057		8004.5
28324		31310		49559
30255		3708.83		59214
41244		47847		21406
66508		20296.3	124	21999
69447		38307		39861
58109	496	6339.2	9494.4	12606
35715		35282		2590
32975
96215	34205	67421		7358
37335	14457	46043
9129.67		128.333	100034	678.1
29754		10288.7
49400	27645	49993		7826.2
40124			27011	11865
32317	1570.5	1062		22534
133275		4104	7564.67	1041
35412		34185		38879
39482	722.8	15321
54377				34504
35296	306.5	19452		2644.17	22830.5
37861		20824		40070
59310	14622	69885		19315.5
51673	37084.5			23937
104031			13103	37632
33696		930.455	9538.2	25660
36646	3409.83			21658
49619		38086		36640
6837.33	5611.75	24792	49094	289.75
43031	42772	43840		4900.5
98831	19127	33743	7636.33
158427	383.5			2698.5
63513	19119	7876.67		3688.8
	8097	19578		50461
31546	765	9600	684.909	4803.5
35581	30195	36012	43854	53899.5	52933
43111	45122	44374	1627.2		15372
8902.67	39356	45286	32110	13998.3	428
3478.5	54045	63590		35432
35350	10944	35881		63924
37043	609.571	37557		57535
64275	451	22312	34123	44300
65126	2286.4			43823
15195	15627	16982.5		4018.25
1366		45364	4380.33	31486
23960		41170		63189
20641	57431	30833	2758.75	107811
12436	21401	39068		10095.6
35431	20623	30480	54402	42583
162343	34393	40000	52278
10208	469.667	39183	486	25114
25548	116699	30988		13163
33898		31034	25698	24759
37633	27583	38388	45522	23861
25702	35555	34894	3774.7	23979
16855	48918	16958	59226
34709	26855	64598	4214.17	40910
1998.14	1680.33	12033	36804	3630.6
41094	6108	31654	528.333	182555
28687.5	46103	43592	32334	36315
7832.67	27300.5	12607	600.812	1487.86
9967.5	34153.5	22046	44267
169844	61045	30068	54699
8101.5	28582.5	46995	80218	18310
35500	6658.71	53027	11956.7	8493.5
42127	8280.8	37805		1639
74368	51506	30280	35609	44339
	37568	27439
37871	68349	86522	206.667	5114
5053	10321	212.333	21013.5	53817
2125	12289.5		572.25	5503
866041	1104.25	11432		3961.67	126
35621	4535.2	56985	25041	220233
39819	45708	40285	1887.56	50885
30581	385.333	45241		27943
62274	39581	24358	21880	64513
67671	29356	38806		58951
1928	28919	26513		411
56561	32494	22849	66977	122066
48253	62711	2831.75	2738	133033
28026	35635	31808	1603	63492
32278	781	40693	21679.3	783.4
39178	25601	20779	3186.71	19429
28211	85479	68022		63258
39012	52633	5088	170.6	6565.33
	32972	44048	2287	54890
13380.5	22105	29720	1042	30897
14977	44784	20564		21776
40356	1185.5	8154		47332
41334	3177.2	7265	9347	32330
49226	51842	46754		63247
59942	45686	16486		35676
66134	77108	51141		965.8
36455	38552	63072		39411
41425	35495	4276	30580	75648
	35715	40303	7118.67	86502
32805	26335.5	15160		22577
10404	38040	48471	24942.5	74735
42661	43482	4194.71		36547
47195	5388.33	37923	2027.88	13100.8
52874	12839	61205		4727.25
53267	131901	28532		42859
163245		11975.5	691.2	25640
39203	28158	29518		33044
7063	29919	27035		20040
52346	36813	30527	944.571	13439.5
43680	38586	50313	52361	25151
52887	36125	32283	24692.7	35578
64085	84034	33213	17369.5
16612	23792	11286	451.2	43984
59518	21130	7253	15271	28878
6771	25591	23636	32296	70112
44217
11371	19343	29649		44392
6386.33	18315		71606	107843
38483	32151	32958		11525	329.75
55055	782.25	38965	124	29939
4934.25	67672	69295	17277	6423.33
56735	67725	9464		11190
17538	16466	3691		19711	323.5
69632	58471	45120		55343
32475	40208	46844	51579	39931
38501	17658.5	30628		34262
11755.5	571	52297		2738
41419	35703	12530	360.875	51968
52313	1637.83		684.667	64786
53476	45136			81540	13026
	4454.5	3646	1164.67	51412	6391
58435	141710	24788		68334
22325	64487	13622.3	1660.43		16467
60919	219	29001	50609	57816	13942
4847.8	56940		14301	15007
37779	131			21563
31623	2059.43	66019		12268
58381	1629.25	47525		7121.2	9977
63082	9381.5	48038		39656
49605	38521	80158		38685
39413	51810		35433	28620	26475
	90663	25750	20588	909.75	5951
50838	44053	43606		12453	7090
17882	1007	31776		43164	7124
6095	34933	41604	8566.5	6206.67	13510
5282.8	53942		8011.75	35901
14708	45851	54798		55147	3767.67
83514	14389			30582	2414
51279	22116	32618	8523.5	39131	4002
118196	16793	29458		50810	8863
15038.5	46161			58190
18003	5851.33	35494	63873	5677.75	3620
53321	58264	13480		81146	25799
60798	902.333	3855	2415	35918	15209
35268	82275	8182.67		17328.5	4137
47652	53372	27121.5		29970	61598
26454	44344	15246	78954	57185
67891	22797			68300	7095
56713	5364.75	7723		52622
1108.71	44625	45532		31000
2739.5	55908	10120.7		25355	28026
33393	21693		19065	46898	416.5
67938	1152	70491	26586	3126.6
51432	4542.5	11904		61003
39551	91621	37009	49190	40372	23389
46769	15625	49802	637.111	40062
43498	36369	39043	158.714	49986	3113
40977	9142.33	34848	6722.5	30006	22251
42805	35815		43182	40417	6559
8380	62601		37885	19027	14793
2082.5	47726	46009	45045	4667.75	20369
65278	6234.33	37656	35065	7222.67	29635
19330.5	63016	24430		44353	45775
72026	68296	39280	18459	1030.4	16514
35576	19851	50119	64228	134037	13239
22964	840.375	15211	47876	9614	39654
60312	108249	44188	13898	53768	21194
2428.25	44580	3482.5	50420	32486	38802
33165	11256.5	15139		20215
	10877	27905	2108		32102
39873	27759	41241		34662	73250
3701	83486	21199		9733.67	49920
19095	27357	65167	2775.55	17642	23017
61046	52957	38297	14314.3	30506	11235
1378.6	40221	54614		11015	43913
35783		41635		44632	21100
15852.7	14518	36092	2015	20129.5	29381
14225.3			6246.67	52419	12672
2144	34646	6592.33	26543	4762
26762	43700	27989	31249	55371	12241
51306	53252	1943.75	27492
42676	42727			26080
65187	28762	4240.33	49580	38922	22998
7752	8556.75			48445
5042.33	30578	36282.5	618	13918
120.667	33696	35565		40114
46268	48416	68285	22544.5	631.5	2514.71
5202.4	39606	30716	1202.17	50384
28770	35689	50081		36739	246
37794	372.5	3219	939.2	131863	14001
35751	40609	26853		52132
19911.5	13511	29379	45523	11518.8
40918	42229	5932.33		10583.3
34890	238198	8606		12411.7
37759	34195	17119.5		32438	19574
41919	30781	40250	642.727	885.143	366
43396	46618	55447	990.625	8081
44736	49878			6370	22380
17031	52235	9221.5	39721	327158	21210
64466	34512	43140	5975.4	407.333	5825
2421.5	6765.3	28329		25795
76437	41182	40014		114159
53711	24745	34828		45530	12637
17075	32766	36380		58649	24217
40675	28138		349	37929	11613
56009	25794	42202	47050	19581	38183
33048	38521	24821	74147	46474	21921
35447	46645	21448	1941.71	63950	20493
50087	45322		63207	28887
55929	34049		1323	33677	6642
	50936	54131	12355.5	161.833	58458
18505	31867	4278.6		55918	774
30522	45115	5583.5	5063.5	38425
40836	33868	11500.5		12183.5
32229	6013.25			23410	12951
54410	4512.75			31594	1168
55583	40058	4063	18642.7	97559	386
46227	48720	24183	4432	5510	1690.43
29941	20709.5			19710	4541.67
34769	23905	28493	1699	7354.5	2545
63301	2973	61655	222.5	37128	8068
40135.5	28104	13478.3		27938
56490	32919	39623	48973	25543
	59880	10311	37843		204
45037	41541	20166			11856
62150	81908	9263.75	8808	32573	14475
15849	13817	25238	65610	1609.8
35776	32805	55930		37904	48529
40287	27418		12482	32501	12237
60768	15184	4653	1391	18996
18956	26769	48236		26169
16124	39332	34114	471.5	32486
55359	41056	23147	89228	25624
64619	28782	52372	1285.5	60449
35084	7563.75			17919.3
724.875	17769	38991		12656.5	15596
68713	52191	20908	24848	32074	31927
36194	5254	58990	43023
25927	31270	56982		6350.6	2255
25960	319.5			29636	15452
20206	7332	49882	3227.67	28817	43790
38473	11624	50481	4176.5	6078	28044
28828	5556.25	42382		24437	11152
34235	34414	27423		16053	29026
46786	38170	46529	2632.25	2567.5	30079
38802	42853	8044	1331.56	58847	32899
	11597	50688		11421	12982
9134.25	6469.5	89828	555.429	6170.5	9646
28526	27325	40817		27016	11296
48549	61053	16340	12806.7	21040.7	11146
1110.75	30671	29907	57504	46933	13030
35138	512		38503	1499	4448
41813	7040.4	4972.25	1838	13987	15928
14839.5		15559.5	39803	7825.5	18427
35888	123	37192		23655	13960
28532	13584.8	50420		26375	7406
31663	21354	64733		4071.33	17988
48597	28480			6606.67	9587
	19103	39289		1316	5384
54618	56505			36715	19266
37554	44418	22358		17119	17560
56112	44269	42424		71509	46744
55758	41246	37755	1057.09	43475	21402
40796	12948	66430	41250	55290	20181
16571	1834	17351.8	4545.3	38135	31078
5567	34779	65095		255
24745	11809	4905.25		50746	71745
18065	28461.5	29665		19217	12975
1526.4	13286.5	40345	13833.3	20405	7437
7375	4855		60867	3473.5	22241
55779	14490.3	37393	36662	22976	23507
39398	50379		33477		715.667
20412	8489	8602	443	186.5	17280
39507	2528	17047		29692	12086
139548	39062	12574	8883.75	14369.5	3526
55984	1450.67	41179		58541	13900
61589	12234.7	30075.5	108177	28571	19350
27380	34818	36403		31691	17067
43318	103848	27163			5311.5
215862	33566	29067	288.947	27589	13725
51987			97504	30157	11324
32407	7803	39372	4005.91	28263	24947
	27588		33081	14000.5	17966
	4245	60082	9836	15314.5	14006
42734	31930		38512	19612	2859
4455.6	11077.5		16251	27194	12947
42887	72084	38110	75743	29080	12258
	2186.29	22318	81088	21585	20530
	5671	38758	78351	31491	23619
7836	71719	83587		12248	26256
44698	2203.5			30809	24754
4887.33	26333	15972	7303.2	5635.5	29167
	35751	40623			6627
6270.67	26444	26249		5148	18503
4462	2894.5		5324.71	53180	7600
20713	22687	8393.75	16143	62306	4484
	36478		24429	4984.33	851
1411.5	35682	20494			1245
	39842	10423	7282	8426	4207
	21017	6611.33		13212.5	4479.5
33116	29156	48308		11913	2613.67
37734	41777	72013		37471
19743	21758			24339	2366.25
40778	23425	27090		53505	3233.5
9070	20496	49678	54188	439.5	1962.33
1441	26907	14996	5736.75	15688	2211.33
6905.75	6259.67		22152
19987	24717	51958	4226.67	36721	359.4
32362	16433	53077		20822	24652
25750	51781	16636.7	36658	25967	13214
7200.5	3795.33	32009		47678	14006
36477	15709	38299	52724	48768	9351
30388	52591	1356.07	37970	37964	7990
41812		4897.33		60422	18368
	49058	34874		2768	13468
23387	9895.5	34316	8489	29396	206
20784		70043	15506	60595	30305
8067	12742.7	69367	36454	65555
		30575.3	116420	26833	20600
28106	36795	52712	23634	41661	3182.5
33976	20890	42390	30003	23856	9512
	32123	45702	25208	52527	21126
24829		39938	8099	36496	11087
34657	140656	35535	1819.67	35258	11447
30122	8122	21335	9140	45151	11165
	325.222	40651	3284	47516	21078
3316.5	10554.7	30281	13592	30702	7791
34522	59558	14501	19398	29851	6470
	38269	15450	2299.67	45650	4241.5
20287	52060	265.667	34318	45309	17030
27719	33889	58063	3328	42792	36592
10305.5	142245	12290.5	6347	19408.5	18965
38820	35151		5986	44773	25078
	14506	55165		10948	4506
8003.33	54050	19019		63128	246
39938	37933	44679		200165
	6876	65782	520	45912	2078
32028	65434	49879	8432		17943
26244	4209.5		5590
	23306	11254	15959	34364
	34500		39506	12806	16131
52914	24075	45359	38505	3490
28594	79120	14394	8596	36560	6387
883.3	49299	131.5	13881	4071	4815.5
33151	28476	28325	36399	41382	1452.2
20500	25843	42181	24584	19555	14441
6690.67	35135	10284.5	14561	26985	2676
35136	55688	27588	27260	42748	6919
3472	14898	3693	3945	48653	20884
	50652	34929	49541	12902	7631
6318.4	19679	40407	7677.5	19966	36576
7191.33	40961	52075	19378		6098
26172	42348	43741	121402	83846	17228
25261	468.133		39431	54970	31567
15182	16676.6	3276.33	72680	30609	12261
	702.667	46635	50645	18649	12137
47942	24255		33602		2361.5
46455	22908		44348	28010	11649
1299.57	39317		26720	2927.4	20916
23188	58528.5	42007	6941.5	11101	20696
	4568.2	10553.7	8165	4069	26491
	52414		5754	34148	17582
56801	8649.5	43747	19783	30589	174
47963	80315	33723	31035	3622.5	17993
4412.5	17306	33490	55032	32076	15483
9960	29719	14082	16915	29533	21551
27584	1184.8	18508	66151	3849.17	16498
5247.75	31290	41989	6132	37849	24970
20917	15101	1808	16370	48591	1963.67
2566.33	67199	46450	90437	607.2	8908
56344	14364.7	42668	38008	27706	10977
73973	41191	66386	24669		6933
37251	19441.5	40290	29827	11721.5	7878
9785.5	689	8601	100978		9930
58691	94177		40179	12158	6476
16876	3341.33	23413		38397	5192
6009	43183		433.5	7018.33	16567
36755	7191.67	51761		23228	24258
26198	30048	33229	3140	24675	8477
	33182	8411	16125	4085	9765
16982	37525	42558	561.333	96505	4051.5
25870	40791	47603	1955.67	31699	20741
12333.5	68275	42840		43569	31813
	46245	48322	38778	44351	26668
7152		39126	2086	6176.67	47323
24626	13056.7	43780	2185	13843
56546	7248	30856	1594.5	17140	25347
14327	36616		447	59321	16570
	645.25	54874	804.25	5626.5	36322
33405	38932			3889.33	27808
	32890		2007.5	30392	39545
759.75	6049	5993.25	1766.5	34596	38541
	32408	46475	17993	46435	42341
6747.67	37241	15637.5	1504	22635	40335
50534	40815	56038		60328
	43151	3760.33	18832	11731	19588
	45371	128	6479.67		22854
	102816	40246	7495.5		22192
3248.75	43550	49699	8266	3760.33	34799
33685	32367	3319.25	250.5		51618
	36914		10543	26873	46516
737	22839	28775	7219	43074	30888
945.333	49456	28638	10504	10081.7	16325
27530	44367	35341	10832	7510.5	32246
	11674.5	77609	3849.5	360.2	33480
31975	42854	29898	1861.5	31218	21626
	21512		10786	8170.4	15964
	14494.2	30988	4008	32250	7466
	74201	45965	369.6	944
	42579	40903	8192	3509.6
	36084	46488	500.8	125
	25978	30544	1336	8337.67	1091.43
17652	15198		16985	1949.5
40640	35483		185	53814
10628	23905	20165		15815.5	9349
1888	191883		594.333	96048	10467
6032.33	38027	28589	743	34398	13425
11601	27807		10893	290.667
	16520		9047	21869.5	15549
	55054	42475	19228	1610.75
30216	53140	15753.3	14029	1944.5
2366.75	1353.5		11693	48830	23379
1485.17	35729	38679	8932	311.889	7992
11789.5	11157.6	40433		9993	7419
	4821.25	51500	3455	6209.5	11961
856	25395	26557	12027		6852
	3618.17	40071	2768	46514	13255
35433	14394	76478	1097.33
			14056	7645
	73878	46600	8324	39548	7856
5444.33	17873.5		27851	39567
33809	1074.33	28783	17768	22980	9182
	800.667	24432		11805.7	11376
	109217	32413	18566	12142.7	9461
	21500			59609
	27145	5161.5	7673	21974	1760.75
697	22567			52654	10273
	30428.5	53826	18843	7719.33
1039	3140.67	20550.5	291.5		1119
	7685.33	5597		3482	2910
11887	4050.86		2048	22295	5316
902.625	1247	45817			13249
	116755		33417	55176
	10439.8	11993.5			2404
45648	66182	42411		14104.5	833.5
	1643.6	56955	201.5	41128	9575
	3900.18		606	23846	1391
	73583	52926	1351	2576	2823.5
	51945	36186	2583.4	71229
	18176	22353		16240	13208
10588	7847.67		70540	1251	1446.67
7976.5	36853	89925	686	37884	3815
3746.5	1937.86	37192	594.5	48938
	1297.33				1551
	31414	3420.5	9529.5	59774
7398	124765	7695		29554	3828
12055.5	82633	35571	183	2341.78	888.2
	15593	2918		56430
	1501.38	49018		14196.3	6005
15422	23435	1139.67		5802.33	9085
33527	7273.25	35512	12457	6413.33	7043
43739	4171.33	35804	38649	22246
	66622	43132	4298	6525
53710	52760	66119		36713	7920
24776	93513	47601	20629	12222
12952	40217		1764	47391	1160.33
4676.67	86533	39238	10683	54542	2096.33
	2089	30697		30043
8744	62721	30881	1686.25		12423
49288	5568.5	44460	39035	25964
	75703		7710	31329	8143
	6298.33	26685	12999	67390	835
4767	48780	38303	12942	30198
35441	79037	42587	105631	40903
40880	59391	24794	5070	5652.75	117
43729	33595	100875		29171	1955
51841	54427	45309	14081	13945	10330
45145	26166	27057	13009		12655
61405	35390	40821	21032	38899
50541	81162	27614	7554	3460.25
54274	20740	34097	33395
40712	45828	37775		30822	177.5
50618	3050.75	15324.5	25788	1956	7407
19272	67307	7646	12451	37390
39573	83549	20886		1784.25	6271
20274	716.333	24738	2010	16972	623.5
7979	58776	5616.33	17356	33458
35322	78129	43864	6516	25814	3071.67
31762	52304	64990		4300
30680	48071	28345	2131.5
57137	3489.5	38628	748.5
1086	9662.33	45003	10980		10941
4756.5	28973	55675	20658		443
16341.5	80395	3156		321.667
60611	12555.5	35682	18193	20178	9995
32866	65997		187	22477	126
26198	5153.67	54195		8506	3213
41478	72017	66997	1565	5175.67	9260
35783	1588.44	26612	1419.5	53827	10716
24381	31622	15289.5	168	8419	5427
38900	42674	23158		5219.5
50440	64444		2325		10333
40926	38503	18967	29430		441
28539	51590		7382	42045
45075	64440	51298	1607.6	5718
7135.25	3748.67	11180	14985	2540	12474
128311	205788	4195		1692.8	314.5
38222	55967	70544	164.333	1989	15594
33023	33257	43772	441.333	430.833	7581
9876.4	67774	36856		56955	28414
41552	40911	30693	164	34059	290.75
20215	39992	42198		3365.67	4089
45783	136096	20753		14066	8316
37833	78723	76561	6854.5	29893	10457
30142	59667		460.667		13915
40280	75927	66185	4680	36809	4527
45740		16472.5	4572	5564	3128.75
31760	53022	69906	206.75	2115	827
30505	12012	54801	899	289.667	5910
651.5	43397	30913	1202	6581	7693
63677	98298	73637	8232.5	33918
42128	77773	53725	442		9340
23288	5698.5		13252	21400	255.75
49444	77847	3469			7167
51904		4002	284
40222	4871	75100	7277		10827
27626	3532	21325	1729		11607
38146	75904	37742	3514	10949.5	1163.67
38336	23955	6145	325	816.125	1797.2
163379	49621	2381.17	993.333	12050.5	6449
65028	30856	5525.8		36773
43491	48267	48603	1103		20564
25194	50037	3339.8	12689
12527	57215	12800.5	374	15239.5	13261
41537	48386	23351.8	1829.5	38455	9717
7404	23307		2985
38334	49444	1019.9	557	61495	712.167
20366	40416	64457		35317	10555
52607	73290	37132	21768		8293
11564	57453	18445	1136	7496.67	23023
69869	56397	52422		32247
27569	7625	13915	7621.5	5650.71	1682
62932			705.5	16482.5	8277
17911		33045	5114.5		2708
48628	10210.8	4503.75	8913	19305
61448	33989	66844		10842	12962
37950	138565	67895			1564
38856	15196	61160	2207	183436
15428	51766	2871	1112.17	62481
34687	10189.8	44191	9941	4034	7498
5722	1199.71	30370	971.25	34789	7397.5
35027	2456.33	46089	487	2714.57	11100
97364	70424	10416.5	2456.33	120
51878	65123	35535	27473	39251
29500	60156	37696	6758	3923.5	4900.5
34893	64211	50844		34076
55705	57910	43476	945		11651
40160	44610	54386		1624.4	31271
40379	49841	13506	9003	1560.14
52429	46038	19960	18221	9077	1360.5
74205	96338	30660	16818
34467	8120.67	43909	53437	39519	6869.5
55147	47017	53101	17931	20854	3029.5
42784	58661	69890	14181	21380	3353
44649	25089.5	29004	23269	4344.83	1502
424.667	128743		1743.5	50589
47140	7818	17095.5	25604	3383.75	3821.5
55846	32247	25127	19581	32898	3981
64946	20985	38334	14484	4632
67255	49653	34231	49502	55537	12233
43867	36053	55751	11256	119	8576
53756		59876	184	18244	3287
38305	49055	17872.3	478.333		11399
52524	73651	56405	3773	5164.17	4335
41746	48342	12833		45764
50691	58892	17794.5	34047	14808.3	10405
75685	34071	4000.5	5897
53278	87015	28835	65928	26969
28983	70965	103271	11480	29626	8864
90483	1225.6	30338		21767
34617	25123	47331	3260.33		509.667
26212	22550	6831		47810	8999
5080	55522	69701	8763	23535	418
41083	50590	31869		11754.5	11089
61103	39452	29979			4966
9366	50849		526.5	45853	7918
19671	42643	69616		124929	12003
36421	44697	51567	1712	514.875
	38214	20963.5		10223.7	6757
38001	15053	38553	342	55473	1509.5
7754.33	32977		365	22824	4050
29713	51099	26338	3974	698.833	3231.67
35300	87979	24186	10716.5	42362	406
12557.5	13688.3	42853		6780.5	6348
12105.5	50222	35754		6309.2	4050
39281	27311	49879	596.667	52812	3111
24222	36798	38733		4797.5	10215
36794	23670	21442	260.333	51596
53813	83074	7216	37581	34376	13452
36366	43322	34776	5185.5	1026.88
3688	70744	10692	465.25	51697	4032
31136	28813	10606.5	4560	32981	10733
41770	52824	34658	2241.67		12604
57169	44065	41157	7324	28131
64116	53370	37231	1447.67	33427	7125.27
5309.5	26435	39179	10059	27138
22913	58346	543381	12021	2539.5
41147	109328	17668	3075.6	55068
44134	36946	62741	688.5	41889
91283	25509	48054	1345	51569
19789	74806		48920	35710
55169	39194	51229	6240
35564	37379	48132	26127	37651
42626	70439.5		3994	5332
29329	42287	18897	193	9008.33
35924	42467	40690	1367.2	39534
4438	37879	39300	1267		9407
66908	17784	31329		40010	1674.5
8714.4	11145	21573	637	27212	18132
120598	9444.67	47655	3493.5	37864
37895	12080.5	39460	573	43113
48938	8680.5	37676	6043.5	31355	10976
2005.14	41739	1659.5	8607	10517.7	16866
34686	36804	58334	2014		1999
4042	4946.5	29313	10483	55585
29498	22406	38861	1991	10763	8463
52803	15632		1908	71964	602.8
53609	1611.33	2263.6	1718	26916	5339
18365.5	73995	8070	18916	53143	16251
89360	44506	85476	57935	86751	2399
42482	56312	990	26179	15274.5	323.333
53688	14243	11750.3	20823	16073.3	1339.25
66247	44615	46653	20452	27938	3658.5
113475	39924	43894	5406	4739.67
31617	45962	37229	1531	51605	9124
39774	53081	34370		8280.5	2827.5
23179	29777	40926	1114	28569	11046
177759	69043	35076		32353	7125
74732	27158	55050	9790	62045
32844	151137	1834		27799	2299
31481	34005	38588	1047	7003.25	3383
72270	66595	15942	3787.33	51276	248.889
27214	77256	42975	35498	15013	2121
32412	16760	41664	20241	1091.67	2270
53681	33905	48766	4682	21373
47218	26993	1500.83	1178.75	4850.43	2027
36535	33099	14175.5	290	57446	354
52780	59348	65239	30840	37302
37664	38832	3633.5	4479	2406.25	679.5
29087	41125	8071.67	5505	48170	3014
	55833	41389		8583	7898
42370	60126	8639.67	2839	36658	10429
32597	43282	43842	39439	55795
63396	36039	26568	18619	16431
38517	22884	46710		5789.67	9402
29126	81942	4719.75		15412	776.25
27848	36763	55556		41352	15134
40453	26974	99956	1840.67	25954	3756
28640	45995		2535.33	35890	9579
90448	34231	30733	8819	11826.5	4797
123481	56103		11038.5	11579
48506	17211.5	11065.5	582	3505	155.75
45681	66022	14239	13739	54736
36225	69151	1793.08	3628	2711.6
42474	99921	34236	1213.33	45729	1644.5
83691	14787.5	52027	220	938.1	581.2
48616	37325	54998		14005.5
51148	113402	98015	12085	1303
32693	7306.33	43192	5975	2314.75
105865	32540		832.143	36476
40601	7492	30422.5	26912	89362	1531.67
425516	40155	3840.29	14136	424.667
26719	30367	93863	843		577
35455	67266		14851	9897.2
2610.5	186765	89796	4977	63118
55373	1949.78	9600	3093.33		2223
29801	15119.5	109485	6240	5825.25	16869
17249	7307.67	55553	17805		4796.5
61015		37838	48309	31505	19408
52639	78364	16037	22803	50460	816.333
32627	7845.5	14326.5		4075.5
53841	32968	41860	14664	13111.5
27344		8551		12985
29579	56582	19538.5	32140	9173.33
22190	109253	55691	23168	20859	8630
33493	16081	7228	71883	35828	7794
27676	17890.5		28525	5449.5	2948.33
57222	72678	5300.5		23666
31138	42528		21889	12364.3
31299	93086	56955	28604	28101
52160	3447.8		6594	8927	5702
51000	53280	39230	35687	257
13652	54057	96065	10380	35804
	76868	35955	16280	45387
54747	19289.5			2679.2	4759
28559	95967	631.571	68146	41365
48924	59541	26118		5850
50019	95143	9228	16653	4142
10028.5	37884		65053	35347
33262	37645	43441	182351	56809
43188	37682	82850	17512	1756.5	1597.5
31269	8712	50338	12317	31927
37970	63312	4563.25	20142	35275	826
29647	35832	61697	14245		2705.17
291138	43388		34051	35203	6209
38350	29521	42382	43699	764.833	4636
47360	79932		21930	35062
257421	59644	39181	68679	43057	3488
47253	10121		19776	6952.25
15439	34127		3926.33		3777
	42732	47402	25129	3175.75	472.833
9730.33	31856		20922	67069
	5420.5	20486	10357	46456	314.333
17876	74860	3239.6	23528	5428.5
35947	28774		26744	13883	2097.67
68364	60530	42406	23255	10636.3
12642	55003	19496	20394	3859.5
48127	47302	40652	10516	2144.33
30065	40085	64406	40204	55907	3340
5173	4450	12676	38767		3377
500492	14223	50118	50000	28837
21314	33275	75916	18829	2986.33	9572
53189	13342	924.75	70192	41300	5651
46628	30141	16642.5	13344	1162.86
34901	38673	60749	31669	7441.5
4220	2723.29	49850	34998	33204	3521.5
35991	40957	52035		34589
41467	36874	42037	41328	74772
35199	29049	6971	21773	19761
9583.33	4878	53817	6223	43345
29781	27302	130232	19456	13993.5
40815	150	40904	91787	23273
27695	390.6		27570
32616	1341.14	435911	18178	1392.5
43516	77524	28298	11053	15099.5
31913	519	52100	7094	22359
35614	17773.5		4765	19501
30392	36638	51731		25176
28967	4376.67	24141	8166.5	12702
30384	2442.2	3962.25	28207	128.5
44169	18425	42170	6191
110644	692.5	50155	4694	10324.3
35474	31009	32968	40419	6059.5
9352.5	281.5	48878	26097	5395.75
1890	16320	1294.5	21171	16490.5
	52389	10872	6806	20161
5082	35156	69176	28120	12739.8
	5859.33	41034	108154	9937.33
37637	23121		41202	56094
29734	10369	9846	57442	15092.3
383.143	5883.6	87241	59980	10657.3
1536.5	43415	20288	31153	54997
7912.5	43231	38149	29723	60062
48892	61376	62804	53029	5113
27809	22910	18411	1336.67	2603.8
10857	5101	55167	36414	2977.67
15843	37625	73122	26784	3194
976.333	29525	42429	32511
	55005		9967	29890
30410	32363	6745	22606
33330	35519	51127	18637
48856	60517	175347	38251	8362
44567	3667.6	16022	17994	35909
10782	28221	55389	30077	28376
152841	41255	49732	31244	6030.25
27553	38635	42316	21631	10336
53031	7772.8	32730	46397	6349.33
33620	6976.67	41709	11292	4992.33
57152	55219	56999	3754
36004	38468	93367	18855	37213
38290	29054	4517.6	16504	35635
93819	52470	70122		28250
37330	25418	30206	27791	7596
48092		11047.5	36224	11637.5
41749	37489	81060	33481	15642
51772.3	4208.2	6977.75	19719	6097
27807	38611	29015	18136	558
46879	3392.67	31653	8566	31780
37871	12697.2	23214	18471	66974
36281	19303.5	81305	9480	46224
31125	43211	29819	761.2	1118.5
40987	74474	60351	1624	41038
57205	53303	38857	27620	811.5
63722	6347.67			20278
59864	47623	69727	18706	3144
35523	12893	31387	25576	9466.75
142266	18869	47921	17773	13329
36883	48521	44100	31074	9631.33
62863	35591	64825	21958	10982
41984	658.4	55354	63009	16013.5
46854	51517	45328	36405	2911.25
27440	86649	36039	41681	21788
29696	36140	17010.5	24974	25283
38888	139795	43331	23540	18603
34228	54586	39800	70204	1064.5
49913	8978.5	33691	45073	1304
52094	11352		27351	13615.5
29270	19396.5	203939	30856	28009
42040	53530	48643	34394	7087.67
3074	56982	49742	72433	61231
32395	39188	39344		7875
	49582	12665	36188	9522.5
46091	50837	67921	60841	877
29627	41571	13807.7
35918	96918	13316	23684	48192
28150	43480	69518	15627	37639
35916	1029.38	36522	25778	1018
45567	61475	6467.75	46593	54594
52398	10481	24835	5174	565.857
54237	370	10185.5	213	49322
4815	2007	29142	51376	5518.5
50896	24179	44890	20081	5059.75
30597	11787	48122	368.5	44710
39171	16229	27087	23904	24023
32955	18229	37072	1498.33	35183
56885	44528	37855	497.333	29994
64944	11519	1205	25118	37052
27039	61846	35131	73697
37170	34801	41713	15405	21828.5
41480	532.062	40717	176	31457
25827	101182	42640	2266
55337	1916.29	37726	3033.5	35706
14328		41372	24573	65848
31676	31500	23643	186	18512
16901	39291	66144	9282	45962
11438		45494	372	41631
109214	9096	35176	8004	30655
38954	25036	41661	15492	37460
35220	13872	47431	1077.6	4734
54244	30329	54949	15651	373.429
30472	43714	42542		47297
50487	79654	34585		26560
42847	35694	52308	2435.2	2225.5
34618	43481		23050	220.5
27736	48023	3653.67		33201
41066	33861	34820		19832
29311	846.455			52690
31457	54309	97400	3083	86196
19099.5	57474	14743.7	8056.5	13833.5
25162	38224	18306	8448.5	652.667
29029	84954	98355		24840
28584	47048	35555	31033	51772
5335.67	73094	16546	14507	31444
31513	14106.5	757.5	97489	19419
29786	47781		25705	79999
42120	54844	372	14405	19458
	63032	41722	17845	33691
12374.5	43127	93300	44864	727.667
24083	22296.5	72770	3334.67	4521.8
40268	52932	35356	1716.25	23712
34145	1205	1604.11	37088	58412
33760	38840	43005	39257	68724
39799	16035			6904
5404.67	7267.25	100065	35008	53022
	35955	39466	1468.5	33390
33003	14207.8	1966.4	19115	16284
30601	28239.5	761.267	10300	36964
36935	39626	50996	15272	61583
42918				24743
36652	1041.09	13252.7	17568	1542
68292	858	6835	718	1969.6
57061	60102		1587.75	32085
42560	61649	46536		55216
39251	66040	14926	2947.67	13270
37895	244.8	5908.2	2653	52229
446.5	42968			44927
65941	56689	13059.5	165	37110
42304	39522	7017	868.636	26500
41139	38973	40577		28019
31268	9204.33	42424		28647
38425	11019.7		231.6	40162
31977	10604	61077		24343
36567	2593.43		5244.5	19003.5
40623	9802	18786	13937	4957
35993	4635.33	44928	14622	47703
54004	30315	3383.86	13613	6084.75
27520	45972	38427	18426	4411.25
58123	67255	78457	6323	22578
56246	20676.5	26629	362	10352.5
99552	65742	61440	23098	24592
39976	15115	23212.5	166	13849
16754	4495.25	11578.3	963.75	2806.5
43899	51895	125	163	33271
36974	40463	238.8	215.667	20376
52561	2320.86	40404	414	88433
66236	42470		1195.67	7148
39118	47670	57321		25126
31352	56689	54045	699	14616.5
	57370	75143	14798	46796
43576	35254	5671	871	10929
61507	32612		2419	19700
32466	104606	32463		6651
7509	16256	53945		6585
68108		2657.75	1479.6	33979
35393	7852	63420	3105.5	42262
49353	59140	45860	5532	23968
45950	5434.5	41056	15860	15598
40660	41565	58162	2037.5	25753
73931	5694.4		4100.25	1229
54080	32259	26804		1090
25360	55635	81330	1418.25	24344
63379	17322	49602	17774	9838.5
56024	736.091	11727.5	460	49587
42375	72481	66600	7225	32336
54481	11725	21807		21794
49333	2499.8	9718.5	7578	5332.5
7151.67	38149	32088	12063	25539
28125		44022	6413	29107
27215	26243	37825	3937	5823.5
40079	74352	12340.5	497.167	61760
32101	28934		791	42473
57303	56223	60465		47785
46462	56872	5417.5	2909.75	52059
46483	10414.7	2453.75	12191	59571
36412	56433		32677	3138.75
13495	54539	56534	2446.75	11028
63817	48467	28115	22475	94624
47455	41207	29904	32011	48627
21811	51055	48912	8176	33967
33498	47662	7170	90741	43852
65286	56822	30579	14417	25287
19966.5	50455	5975.67	72401	61719
[truncated: 14,046 more rows]

## Sheet: Fig3F_endos_index
full glass	full coll I	AA glass	AA coll I
8.4973	13.3151	0.507518	10.1863
6.69266	13.5395	0.944264	4.09329
7.23547	10.6051	1.27073	2.80082
6.3576	2.48725	0.158931	1.55751
5.83386	3.89925	0.114346	19.962
12.0533	11.3045	0.223998	1.63229
12.364	11.4172	0.251572	7.87631
6.5657	9.30368	0.245277	5.25288
4.78506	8.75889	2.52035	3.65722
5.94441	9.69058	1.74296	8.13564
12.5141	11.1231	3.00176	2.47461
8.6549	3.69095	1.16867	3.75305
4.84202	2.49482	1.94019	2.46289
6.08431	6.03058	2.29068	4.04393
12.8131	3.98996	0.320047	1.44796
5.51493	10.7545	1.58035	6.2924
14.0296	8.80943	0.925795	2.97943
6.27221	6.31495	0.189527	1.45029
6.18647	12.4001	0.219649	0.151049
5.99805	17.9239	0.306176	1.78074
10.0472	12.9583	1.52021	1.33743
10.8231	24.7955	8.13216	2.58653
19.3926	12.4725	1.291	0.366152
4.63058	11.8193	1.5448	5.11888
7.06032	9.1501	2.22317	13.8825
9.26363	15.3652	0.695872	3.83638
8.69985	11.5683	3.91143	7.3465
9.86106	10.6519	1.21482	4.12111
6.48983	9.13249	0.136802	4.28131
10.6394	6.09982	2.49076	2.54876
11.8531	5.66132	2.26235	1.0255
9.35915	6.33383	1.36274	1.41125
20.318	5.86841	8.04014	0.128001
10.7321	14.3828	1.1239	4.50585
12.2107	5.93125	2.34062	1.76306
15.2484	20.716	0.968444	8.42786
9.35015	15.805	5.77009	1.65528
4.70411	16.9192	2.93585	4.79107
7.13398	9.67234	0.525543	2.12758
8.90801	8.43747	2.57031	3.0529
5.96685	18.9447	4.60898	0.42817
6.13604	10.2542	6.09536	8.29123
8.10809	15.3534	6.80336	4.87957
9.62682	12.2754	2.89851	0.339665
5.20847	10.2634	0.673147	10.269
4.72061	6.88528	1.13027	11.0966
8.38114	6.99962	0.681803	7.77924
2.76908	12.0769	0.133539	7.05092
17.063	12.3537	0.292039	9.15597
4.31803	6.52004	0.787839	1.97651
10.3499	3.17529	0	4.55672
9.73214	0.76459	0.0357198	1.15539
8.84732	8.1387	1.12802	1.65814
8.11407	13.1141	1.57841	4.41506
9.02782	10.0078	0.105215	22.8237
6.23746	17.8419	1.52289	4.59311
	14.3401	0.137486	1.76571
	9.09632	0.344847	5.96007
	6.97189	1.80478	2.49704
	17.794	0.662395	2.42663
	11.6347	0.0947162	1.01166
	6.73893	0.477302	4.89752
		0.0618842	1.30716
		0.147754	3.45776
		0.481325	3.53184
		0
		0.832816
		0.00466301
		0.143437
		0
		0.742091
		0.214138
9.98297	17.8001	4.1886	8.58449
4.3901	4.44607	0.256606	5.12154
8.65206	3.71987	3.38149	4.50198
5.30052	9.17302	0	2.81663
5.77879	6.31402	4.16767	0.707948
9.58938	7.7282	5.99448	11.2066
7.84991	8.6137	1.29603	4.0595
5.1956	6.09167	3.73094	3.08857
6.26194	9.23118	2.3321	7.77266
4.9587	11.1515	4.47855	7.71568
5.1447	8.86294	0.189078	1.95322
6.71216	7.29823	3.32225	17.2082
8.1961	5.67173	1.63037	4.62097
1.40898	6.06121	4.86586	1.68806
5.71345	7.81637	3.82136	2.66362
12.6558	8.6744	0.109056	3.63761
6.85109	11.7109	0.668357	9.82862
9.23175	2.13263	0.206242	12.147
11.1679	6.3714	2.92314	4.44358
3.26095	7.45174	1.3611	8.32984
9.15115	5.5206	7.09112	1.405
6.01836	3.07949	6.3424	4.8399
8.3049	5.33612	5.45748	1.37947
5.02619	8.65912	3.54927	4.40088
4.55697	5.63085	8.87777	9.32097
10.2053	4.45563	3.21929	15.3749
8.55608	12.2544	2.52368	3.41586
4.13239	6.88612	0.564865	2.63327
10.2735	4.80655	7.66992	3.91972
4.62323	5.08052	2.55455	6.13713
6.72522	6.75475	1.22236	4.94984
5.84291	9.04327	2.47204	12.99
5.83894	6.18446	3.50138	2.58299
6.77959	8.02664	3.12116	2.75407
4.80869	3.69718	2.01502	0.00727383
13.4753	7.83703	3.19275	1.99295
6.66128	3.64127	0.356985	2.73306
7.94197	2.5834	0.554364	5.55428
3.08204	6.43504	2.84113	3.20544
6.57147	6.60979	0.995901	2.56954
8.63728	11.5451	3.99605	8.37758
7.71093	5.96496	2.16453	2.78422
9.06018	8.0358	2.72925	4.11458
4.29519		10.0976	4.76688
6.38912		5.49118	6.67867
4.62357		3.67175	0.644498
9.2316		4.66052	9.32154
9.82393		3.25323	5.19585
14.179		0.480259	4.2071
5.78118		3.09617	12.3622
15.841		4.4293	4.84879
7.21167		3.6806	2.05467
		3.56656	3.39447
		1.58302	4.32093
		3.76684	4.28091
		8.91366	12.3434
		11.3714	4.4991
		1.92837	9.49822
		2.58496	7.84029
		3.88565	6.1225
		4.8913	14.3742
		5.63346	3.94346
		3.35974	3.89688
		7.90558	8.93923
		8.10665
		10.6993
		4.8047
		10.4204
		2.91803
		4.4756
		6.92846
		2.19249
		2.50991
		0.782668
		0.608823
		3.91544
		6.11648
		0.903291
		1.78217
		1.76792
		13.1239
		8.99136
		3.49319
		6.49546
		6.33384
		5.93267
		4.68315
		2.21693
		3.59236
		3.01437
5.69351	5.75443	0.419533	0.00537245
6.19562	9.75057	0.515167	4.11052
5.3365	7.7728	0.0780293	3.05336
3.27376	2.59617	0.0977293	4.64902
7.42429	3.90154	0.240107	0.0208775
1.23567	7.6336	0.274181	0.483706
4.91943	2.78517	0.482471	1.10981
1.44104	11.1925	0	3.25883
5.75367	3.94308	0	0.0161801
7.48265	5.13578	0	0.439919
4.02735	5.76901	1.96939	2.23467
5.77127	4.95737	0.462544	0.124201
2.82314	4.73824	0.110524	0.208445
8.11343	5.06329	0.511843	0.476024
6.50597	2.77789	1.27481	5.66552
9.14602	5.36828	1.0542	0.180247
4.35439	7.04373	0.642734	0.140501
7.47419	11.2417	4.14099	2.75154
7.56205	9.05446	0.291194	0.374068
2.51196	12.9525	0.512751	0.453738
2.84277	9.95935	0.163518	3.94961
6.15202	6.47727	0	2.51477
9.40319	11.9556	0	3.84443
8.51973	5.26593	1.01716	0.823898
1.67103	6.52576	0.106643	2.42506
8.66368	7.77756	1.79292	0.0345676
4.90713	5.84874	0.124196	6.47244
2.34908	6.81572	0.112711	1.69387
7.87271	8.05685	0	0.102124
6.80076	4.83943	1.40262	0.515704
4.56359	4.68584	0.143474	0.624
7.76725	14.783	0.66397	2.11868
6.72035	5.17566	1.89681	0.691011
5.8998	5.9075	0.252479	0.932142
2.29197	5.61667	1.59082	1.83642
3.13278	3.13305	0.0744448	1.29053
4.52003	5.75831	0.542607	1.54906
0.557501	7.47835	0.389367	0.120374
3.07864	6.91784	0.209554	0.825752
7.77108	6.71717	0.157008	0.210339
5.0798	5.30949	0.382476	0.768564
7.11865	6.70611	0.492455	0
10.4944	9.59868	0.244975	1.12942
1.63372	5.97755	0.348439	0.216324
3.58772	5.2259	0.0927614	1.1418
8.20225	4.34064	2.22819	7.01382
6.32746	6.5168	0.423421
7.21426	9.44479	0.751707
3.19142	6.0795	0.381422
4.09302	5.93806	0
3.98569	5.22162	0.101833
4.48175	3.61006	0.770512
17.2367	6.18884	0.198033
7.8811	6.97438	0
9.96107	6.42454	1.44069
3.86397	7.22892	0.0302348
16.4895	6.54506	0.215863
5.77349	13.3087	0.295243
5.74359	14.4263	0.0478872
9.0301	6.42772	0.0710513
10.1329	3.9603	0.139015
12.8397	7.51563	0.0123017
7.14358	3.68452	0.356692
6.46955	5.94289	0.417769
5.07938		0.338921
8.28412		0.03498
2.92351		0.177074
		0
		0.332977
		0.0167581
		0.0220093
		0.021261
		0.920871

## Sheet: Fig3F_Icorr
com glass	com coll I	AA glass	AA coll I
5.41179	1.3373	0.730237	8.64521
5.1117	3.75196	1.13477	3.15287
6.52055	5.71814	2.71086	2.50454
6.95612	2.86885	0.133878	4.50311
3.12118	4.50685	0.192843	2.38456
3.10343	4.48922	0.393222	7.15148
6.17471	4.77461	2.58968	0.848167
4.10899	1.79124	0.549645	2.46795
5.46376	5.7105	3.7029	4.89491
5.06423	5.12317	2.90816	7.25952
5.44099	1.26906	1.71396	4.61249
6.38414	1.65308	1.91501	2.98991
6.59492	3.37868	0.538291	5.23708
4.55666	7.8871	1.22361	0.914627
9.36575	5.62445	2.13639	8.65221
4.14492	9.55333	0.426731	2.87107
7.2501	4.80706	0.730974	1.5966
6.57027	8.30519	0.469347	6.66718
11.4159	9.16568	1.61909	1.85552
6.2956	6.00119	6.17648	1.96539
7.54024	5.87229	3.22341	0.437563
9.22305	5.81711	2.73919	1.75369
4.11828	7.7382	3.58195	0.126734
5.95789	7.13978	2.32402	1.9458
7.46077	3.37652	0.811707	2.7167
12.0378	4.22366	1.44786	0.0747619
5.27281	5.02198	2.80707	2.16844
2.2919	4.05261	4.13577	1.12658
6.99409	3.43731	0.227015	5.36936
6.74557	11.5258	1.25769	1.12759
7.17267	3.26151	1.39003	3.02223
6.64349	7.47681	9.43438325*	2.06798
1.43158	7.76339	0.48245	1.34057
7.18102	5.85613	4.43	0.208296
5.27138	3.96301	2.40923	7.96353
5.39354	6.22142	0.474771	3.10889
4.32138	6.30558	0.610036	1.49037
5.86957	4.27185	0.775194	6.69479
4.131	6.99293	0.879462	8.57955
4.78029	6.99883	2.00554	4.59492
3.80599	4.74685	5.11631	5.81156
9.75872	4.52707	3.95187	4.74061
2.30074	4.85016	4.58219	1.48031
4.72074	5.85388	0.583597	2.49858
3.16737	4.73216	0.530376	3.73816
4.3728	3.93342	2.48714	0.649224
2.96114	5.89743	0.742662	1.84342
9.84067	4.28868	0.80028	0.661667
3.3452	7.47358	0.144768	3.23829
5.98539	5.85181	0.44754	1.16408
7.17894	7.04133	1.53159	9.12555
4.6497	6.76582	1.10991	0.303248
6.23539	4.94263	1.68755	2.12795
8.33106	4.93842	2.19984	1.08314
5.50357	10.098	0.815652	1.48899
	5.39021	2.44662	0.671828
	5.11952	2.00575	3.37146
		2.1359	3.37146
		1.1086	0.536705
		0.0947039	0.93577
		1.67322
		1.10079
		2.36615
		2.04466
		0.252035
		0.107355
		3.54052
		0.883461
4.78582	7.23532	3.28136	4.70235
6.5186	2.68501	2.01526	1.25131
8.30506	2.65006	3.2251	3.4913
5.85069	3.18811	0.311875	3.48206
4.53474	3.4195	4.7095	0.51363
3.75992	5.58119	4.27207	7.56298
3.57477	6.74749	4.008	2.48581
3.58673	5.12566	2.3039	3.76437
6.78132	4.45316	5.7384	5.25376
5.9398	4.76086	0.259827	4.41647
4.27381	4.0352	5.40428	1.75227
5.57991	6.3581	3.77955	3.27813
6.21604	4.91171	3.58871	9.67871
3.5494	4.66088	0.999033	1.96796
6.91943	4.87006	0.978252	1.68279
5.00396	5.25462	0.243953	6.59078
5.73587	4.6576	2.57834	4.20044
5.50561	3.88009	4.16624	2.89494
3.22878	4.33859	5.07637	1.75616
6.45824	3.68805	3.78852	0.0481767
9.16508	1.78023	2.80437	2.77492
4.28808	3.34365	7.31435988*	0.917295
8.14142	3.90911	1.66199	2.78047
7.06546	3.21965	1.59172	6.78144
3.62646	4.2312	0.301909	8.40937
7.51259	1.21585	5.55483	7.90039
3.21816	3.28367	1.32512	3.78631
9.74273	4.42671	1.66893	2.47246
3.13556	1.77007	1.46493	1.61579
2.34993	5.02281	1.84593	2.10636
2.48751	2.1596	3.12399	3.68486
5.00282	4.16606	2.50077	2.32781
4.70647	4.48793	3.35273	8.28647
7.42961	3.00128	0.438846	1.85142
4.14547	4.23526	1.25265	1.70086
3.17944	3.03321	2.72413	0.524885
1.80305	7.14209	1.62651	1.96594
7.39074	2.91522	3.09801	3.1283
5.02022	1.45199	2.27527	2.35825
4.06375	4.90644	1.13322	3.32189
1.25468	6.47212	5.49468	4.62302
5.79331	4.13258	2.66519	2.0821
5.21912	3.75773	2.46568	3.41917
4.91269	6.42149	2.85305	5.49885
7.92708	5.3286	2.9255	2.53067
4.28604	4.4729	1.13368	2.72652
4.67325	3.53271	2.5337	7.23713
4.86974	3.33979	4.53218	6.44583
3.65551	1.30085	2.43837	3.63918
6.0477	1.87011	2.92887	1.15094
6.59692		1.91453	3.55707
7.10134		2.79654	3.89121
4.84348		3.67528	7.49687
4.85413		2.15667	3.2338
10.8606		10.72085890*	6.3297
		1.49341	3.55442
		6.48609	3.57863
		1.6972	3.93864
		2.79904	2.75569
		4.03543	7.21935
		3.11787	2.54336
		1.61052	1.85401
		5.48539	1.87959
		0.97739
		2.54809
		4.57595
		2.21352
		1.54379
		0.96064
		1.89169
		2.80055
		2.38893
		2.57648
		6.63161
		5.21129
		3.8787
		0.385739
		7.63301324*
		1.05288
		4.53209
		1.82331
		1.81656
		1.88669
5.49474	9.67123	2.99442	0.183964
5.1368	4.52154	0.837031	3.91758
3.02379	4.06447	1.50365	3.19297
11.4619	2.24458	1.21329	3.16513
5.39328	8.72534	0.997632	0.0805585
4.52499	3.9444	2.91932	0.526842
4.87001	4.63478	0.492845	1.48504
5.43646	3.43586	0.117007	2.69037
7.03916	3.51153	0.414701	1.31994
4.71104	2.17595	1.58705	2.49314
3.93859	4.24106	0.966469	2.28938
5.44006	3.94521	0.932687	1.09397
4.2542	3.06407	2.22543	1.81997
6.78663	2.60114	0.555053	6.28421
4.24626	5.54128	0.885848	3.72426
5.70322	4.53913	0.648535	1.82748
7.10126	2.65027	2.05371	7.45357
2.88613	1.99991	0.901542	0.457132
3.11025	5.00084	4.73823	3.42497
4.38679	9.25708	0.896179	3.64964
7.08541	4.79015	2.13239	3.78612
5.85978	4.6526	1.10215	2.26227
1.4302	5.76276	4.84154	0.722152
4.90445	4.81208	0.626768	0.299511
3.64914	4.31402	4.0134	2.52495
4.77581	10.0615	1.74965	5.04883
5.7764	6.39989	3.15117	0.741333
8.41103	4.46608	1.57161	2.61633
6.88755	3.08959	1.13067	3.25787
5.97383	7.36281	0.0859902	0.82234
6.60852	4.15404	1.99605	3.62798
5.68147	8.22614	0.362214	1.60524
1.94384	3.62348	0.549914	3.43581
2.88427	5.38508	0.654978	2.91099
3.18994	3.65231	0.937885	1.75022
1.2028	4.73328	0.864304	3.00739
3.28115	5.768	1.12774	1.35846
4.42027	4.52791	1.42532	1.41188
4.89021	2.22592	1.5419	1.48611
4.26761	5.07875	0.988672	4.0902
6.95685	6.5414	2.15279	1.00399
2.5157	4.98706	0.140573	1.00074
2.79346	5.62761	1.83146	5.04334
8.54174	5.78106	0.818546
5.04867	4.12436	1.06776
5.34091	2.4093	1.23205
3.70353	3.57716	2.40723
4.67778	7.35265	1.23468
2.67163	4.90723	2.66032
3.06118	3.68861	2.6361
3.96586	3.18964	3.36913
6.24786	1.93837	2.8707
4.16631	3.29025	0.761548
2.88192	3.59791	1.05878
5.75806	3.28041	1.58467
10.1669	5.31381	4.49549
2.73407	4.71277	2.2897
5.40794	11.1639	2.18158
6.10214	8.34417	0.128115
5.18317	5.11259	1.6107
5.25206	3.41579	0.535606
4.73894	4.91501	1.3068
7.49392	4.60397	1.00208
4.31999	2.5861	1.0574
3.89863	4.67338	1.52749
4.81495		3.28961
5.79628		0.284807
		1.18776
		1.01464
		0.772162
		1.29807
		2.29765
		1.18088
		0.638691
		0.0253333
		1.26713
		0.764916
		0.291709
		0.693946
		1.1122
		1.0914
		1.30179
		0.485137
		0.584512
