# Supplementary material for: The extracellular matrix supports breast cancer cell growth under amino acid starvation by promoting tyrosine catabolism
Source: PLoS Biol. 2024 Jan 16;22(1):e3002406. doi: 10.1371/journal.pbio.3002406 (PMC10791009; doi:10.1371/journal.pbio.3002406)
Supplement: S4 Data — The biological replicates are colour coded. (XLSX) [file pbio.3002406.s019.xlsx]

## Sheet: Fig4A
	10A	DCIS	CA1
exp. 353	0.0348844	1.24742	5.39541
	0	0.993238	10.6273
	0.234495	0.240276	8.52353
	0	2.67815	8.87688
	0.679451	2.07791	11.5093
	0	0.661817	11.5216
	0	0	7.59546
	0.223097	0.229491	14.3697
	0	0.459184	4.73679
	0	0	9.94632
	0	1.20366	4.51057
	0	0	10.3512
	1.09511	0	12.2883
	0.0770021	0	14.0917
	0	0	6.29686
	0	2.14517	10.0325
	0.277574	4.14474	4.4046
	0	1.15202	10.9833
	0	3.43091	9.97515
	0	0.812216	11.9341
	0	0.394827	6.86024
	0.362092	0.0922775	6.55181
	0.118391	0	7.60175
	0.0238766	0.90788	7.79463
	0.0119373	0.1989	11.7206
	0.426931	0	10.4621
	0.634709	4.31091	10.4448
	0	0.818769	5.48841
	0	1.55716	8.14125
	0.185232	0.111405	10.1611
	0	0	7.03452
	0	0.423704	7.69283
	0	1.03934	9.05036
	0	4.40274	38.597
	0	0.195756	7.34801
	1.59783	0.0137765	9.29918
	0.0419287	0	8.30871
	0.158669	0.0831449	7.6076
	4.27629	0.648972	9.05272
	0.109723	2.39114	4.06977
	0.28131	1.64019	5.67956
	0	0.551016	7.23548
	0	0	2.13102
	0.507236	2.03345	3.57187
	0	0.215211	5.99944
	0.579291	2.67286	2.83742
	0.0135894	0.552687	1.59147
	0.0985468	1.32844	4.75059
	0.692729	0.407451	1.57785
	0.337916	9.33748	1.4294
	1.70191	1.26107	1.53378
	0.229351	0.0292969	0.790203
	0	0.494266	0.796034
	0.188062	3.46356	1.97154
	0	2.65661	1.63923
	0.198304	5.76135	3.86468
	0.149933	0.8524	6.40378
	0.0329978	1.62355	1.00049
	1.12614	1.19856	3.84814
	0.207186	10.546	5.91518
	0.0146301	3.48609	5.926
	0	0	2.72307
	0.107627	3.32083	3.75962
	0	1.69602	3.05257
	0	2.50684	3.71087
	0.122599	10.8966	4.6319
	0.703188	0	2.60014
	0.487556	0.29562	3.44571
	11.1486	2.66593	6.47289
	0.408161	0.71226	3.85516
	0	0.752512	7.03379
	3.40167	0.658757	7.98657
	1.02393	0.594726	10.21
	0.715601	1.3711	2.11404
	0.904456	0.346239	4.51685
	2.58688	0.120397	1.57219
	0	0.175893	2.09329
	0.0341588	1.55447	6.56672
	3.16661	0.0973734	0.0887081
	0.233957	0.0191443	1.06639
	0.693182	0.0480691	4.26717
	0.799812	2.71626	0.133626
	0.334552	0.116357	2.20665
	2.28787	0.78984	2.7053
	0.501084	1.36445	0.879828
	0.0282529	0.508544	0.816009
	0.0319371	2.31265	3.22371
	2.56453	2.78525	2.04976
	0.11556	0.740943	0.502791
	1.82549	0.397833	1.70058
	0.100515	0.41933	2.35009
	0	0.34658	2.74267
	0.864851	0	0.794191
	0	0.103473	1.70788
	1.30401	2.9201	2.9292
	10.5171	3.44951	3.2939
	8.18769	4.75067	0.221907
	0.113571	4.06513	3.22246
	0.031611	1.29001	0.474702
	0.372988	4.72042	1.94296
	0	3.62864	1.71553
	0.0161079	0.725346	2.08375
	0.0243777	0.621924	0.960493
	0	2.74107	0.93882
	0.148245	0.110584	1.86708
	0.134017	0.540217	0.638725
	0.0320813	0.481294	1.90791
	0.217207	2.64124	2.52808
	0	1.14345	3.72396
	1.80207	0.842927	0.760791
	0.0914486	0	1.11044
	0.249434	3.58191	0.0489519
	0.306185	0.807035	1.62181
	0.124306	1.42972	1.87561
	0.380903	3.10714	0.90451
	0.128892	6.51067	0.752293
	0.0243288	5.4571	3.46574
	0	4.53324	1.69899
	0.176674	0.0825526	0.320292
	0.426645	0	1.51456
	0	0.058227	1.89108
	1.10493	0.194483	3.17129
	0	0.0672958	3.10411
	0.465756	0	0.837366
	0.345403	2.65814	2.30534
	0	1.96178	3.82797
	0.922277	3.81493	0.122793
	0	0.0490861	7.46013
	1.19054	0.830374	0.860622
	0.71862	3.79492	5.60112
	0.242307	1.30171	6.26275
	0.121158	1.04852	2.53619
	0.568649	4.68911	4.94912
	0.136564	3.158	5.64946
	0	0.364107	6.37261
	0	0.439441	1.73395
	0.1248	2.62792	3.21852
	4.45979	0.533629	1.56676
	1.99806	0.047904	2.59358
	0.409734	0	2.10942
	0	0	1.50911
	0.912681	0.531148	2.52427
	1.30255	0.215399	1.74384
	0.501322	3.15026	3.6795
	0.581892	0.460546	1.69156
	0.0450629	0.148127	3.24943
	0	3.12433	6.31467
	0.0715337	0.650413	0.221782
	0.0453229	2.89392	3.61535
	0.0585715	0.41627	3.84153
	0.675036	0.25849	4.92028
	0.132842	3.82159	0.73973
	0	4.00742	3.53802
	0	0.721319	1.68657
	0	0	1.76436
	0	1.30323	2.33341
	0.0110748	8.09589	3.38304
	0.117379	2.02343	0.539383
	0	1.91408	4.1765
	0.119286	8.7393	0.890583
	2.56898	3.23761	0.709455
	0.0863277	7.22481	2.04305
	0	1.91861	0.200531
	0	3.82047	2.22337
	0	10.6824	3.01551
	0	9.73986	1.20887
	0	5.22891	1.23388
	0.069255	15.4501	1.42475
	0.0298215	6.53986	1.58833
	0.525076	2.8741	0.178988
	0.0280176	9.09951	2.43665
	0.034328	7.01446	3.95853
	0	3.34602	2.03746
	0.279245	8.99274	2.99081
	0	2.30718	0.692758
	0	1.9345	2.73614
	1.18628	5.23592	0.111875
	1.4393	4.90451	1.24628
		1.08755	4.10681
		6.94405	1.02225
		4.51603	0.668473
		0.674697	1.39271
		8.89632	2.55583
		3.30062	3.28815
		24.3946	4.69943
		1.13755	2.40273
		0.225917	0
		7.82538	3.81041
			0.765861
			7.22209
			2.02133
			3.22615
			1.22614
			0.626744
			0.708308
			0.0871513
			0.98553
			2.7069
			1.35568
			1.05692
			1.63406
			3.1387
			3.02575
			5.17359
			3.82376
			4.51534
			3.97239
			0.19524
exp. 355	0.0399618	4.86128	3.90717
	0.787885	0.208879	1.17539
	3.13113	0.519858	0.0563042
	0.106497	2.57925	4.27699
	0.415435	0	3.20347
	0.373631	1.78591	1.79404
	0.794861	0	1.77452
	0.106092	3.43791	3.45178
	0.389833	1.66125	5.61972
	0.0349872	0.535	2.47218
	0.868634	1.21828	5.94437
	0.0257162	0	0.411412
	0.0892778	1.39521	1.49834
	1.45736	6.46397	4.67128
	1.54762	0.530887	1.25161
	0	0.223073	0.0344365
	0	2.27775	11.1973
	0.146094	3.65452	1.91687
	0	0.737419	11.6383
	0.163189	1.31401	3.03627
	0.163189	2.26658	0.507673
	0.273923	1.8186	6.87058
	0.359947	1.4547	3.39204
	0	1.27587	4.83807
	1.20105	2.458	0.0638162
	2.56653	0	0.198547
	0.0353058	0.0728832	0.820849
	0.308371	9.94392	5.91126
	0	1.64736	5.12184
	0.963991	2.25446	2.81352
	1.30429	2.08361	3.82449
	0	6.83229	0.0260391
	0	2.79847	4.47244
	0.0505499	0.598431	2.35601
	0.0907761	0	0.360959
	0	0.272134	10.1363
	0	0.903542	5.2548
	0.242391	2.31835	1.09165
	1.45897	1.64035	5.0981
	0	3.54804	6.68233
	0.0920634	0.217403	0.619662
	0.683826	0.843825	1.89938
	1.27039	2.7068	0.834866
	0	3.33335	6.94827
	0	3.80403	3.80868
	1.29663	0.991147	0.851486
	1.50308	0	2.2695
	0	0	2.37253
	0	0	0.0291255
	0.108812	1.4811	15.0036
	0	0.318603	19.8166
	0.295852	0.0939319	1.36271
	0.129862	0	1.58805
	0	3.42114	6.4157
	0.348323	0	1.64119
	0	1.73237	4.03771
	0	0	1.30014
	0.640871	1.14607	10.7017
	0	0	6.97982
	0.109934	5.3964	2.52792
	0	0.103496	3.03918
	0.018945	0.616156	3.81816
	0	0.204082	9.6476
	0	3.18208	6.53474
	0	0.348242	3.45519
	0	0.17612	5.54678
	1.77555	10.287	2.16952
	0.099522	2.99723	3.8085
	0.406715	4.07538	0
	0	0.148678	4.25505
	0.163556	2.19476	1.24882
	0	1.05268	0.485994
	0.155991	0.733139	4.13908
	0	1.16961	0
	0.0772856	3.29145	4.29701
	0.495357	1.95055	2.65992
	1.04565	6.95044	3.98353
	0	0.311302	2.16948
	0	1.13258	4.30339
	0	0	4.13541
	0.168897	0.0626893	8.44926
	0.0485087	0.476856	4.21176
	0	0.211799	3.55158
	0.370579	0	4.91269
	0	0.0794658	2.64104
	0.111854	0.920784	6.80326
	0.129924	0.491189	3.79837
	0	0.749159	2.60766
	0.389955	0.879793	1.71903
	0.6023	0	3.37058
	0	2.26432	0
	0.557777	0.0933186	1.7507
	0	0.485693	0.972612
	0	0.842468	0.982351
	2.10846	1.94513	4.36448
	0.288199	0.0740505	3.59479
	0	0	2.20454
	0	0.159257	0.0252785
	0	0.0831886	2.70614
	0	0.0478853	3.48931
	0.632522	1.6111	15.155
	2.06037	0	0.811172
	1.69803	0.227226	1.27706
	0.544914	0.418134	1.39047
	0	0	1.04089
	0.129546	0.793328	1.55674
	0.108827	0.546133	0.948698
	0.0280817	0.280725	0.429323
	0.732122	0.457211	1.56752
	0.636243	0.186012	0.0671
	0	0.579807	0.673494
	0	0.367204	1.14416
	0	0.0282571	2.06766
	0.162641	0.634617	5.00963
	0.00929927	0	0.46414
	0	0	2.32116
	0.311253	0	3.60255
	0	1.29724	6.42951
	0.388864	0.686954	1.83738
	1.14533	0	1.08274
	0	0.329025	2.17649
	0.024772	0.140349	2.81816
	0	0	1.31672
	0	0.270294	0.804156
	0.664393	0	4.40831
	0.217206	0.408552	4.93328
	0	0.400417	2.79993
	2.62747	0	2.71666
	0	0.14643	2.15861
	0.707203	0.0521642	4.08394
	0.119853	1.60054	5.25302
	0	0	0.845358
	0.185441	0	7.08351
	0.159374	0	7.32612
	0.960592	0	2.30536
	0	0.0883498	2.3001
	0	0	3.58879
	0	0.103483	2.84378
	0.161495	0.579699	2.49225
	0	0	10.8306
	0	0.198066	4.78704
	0.0568596	0.837898	5.09172
	1.85003	0.11235	2.44306
	1.44543	1.00374	0.770354
	0	0	1.22889
	0	0.201517	7.37653
	0.0395711	0.323252	3.5285
	0	0.590606	9.18884
	3.58365	0.0502744	1.18986
	0.0686522	2.31382	5.64938
	0	1.12573	5.85157
	0	0.243819	0.334675
	0.675303	2.0636	7.27881
	0	0	0.962168
	0	0.615315	1.0637
	0	0.696275	9.61596
	0	2.01045	1.88525
	0	1.58863	4.21547
	0	0.629871	1.88741
	0	3.30165	8.72903
	0	0	2.18641
	0	0	2.63505
	0	0.288198	4.66525
	0	0.462406	1.43376
	0	0.387258	3.20651
	0	0.671536	0.138392
	0	4.70664	0.799654
	0	4.70664	6.41065
	0	0	8.07136
	0	0.181043	8.40028
	0	0.730424	3.8254
	0.026046	0.623877	2.841
	0	1.55318	1.26565
	0	0	6.04168
	0	0.329906	0.0489772
	0	0.224841	2.10157
	0.966274	2.95685	0.632141
	0	0.848266	2.14348
	0	0	2.51389
	0	3.3737	2.08349
	0	1.16096	0.304344
	0		3.54679
	0		2.42458
	0.0997786		3.32449
			7.46411
			1.74687
			8.38209
			3.10119
			4.31865
			2.04401
			3.40632
			2.88976
			4.32306
			7.00741
			8.94167
			1.77223
			3.33938
			1.50805
			13.2754
			7.37248
			0.824671
			2.05556
			0.741938
			0.22003
			0.16759
			0.933378
			0.936373
			3.87821
			6.64848
			10.8305
			0.404926
			0.166595
			1.67269
			0.795643
			2.33504
			1.05923
			0.121073
			0.0242469
			1.15908
			4.37837
			1.68108
			2.12505
			2.13519
			6.68885
			1.61039
			0.759101
			4.48297
			6.11446
			6.32494
			1.29017
			1.22566
exp. 358	0	0	0.0302061
	0.0542805	1.21271	0.0191794
	0.378159	0.150361	0.0517633
	0	0.070801	0.0275777
	0.190857	5.08851	0.126425
	0.205847	0	0.117774
	1.65544	0	0.967551
	0.100889	0.591969	0.0530931
	0.489078	0	0.202176
	0	2.73752	0.194382
	0.594726	1.03762	0.390281
	0.22819	0.0545724	0
	0.03172	0	0
	0.091465	0	0.982044
	0.316366	0	0.0784443
	0	0	0.249154
	0.0236253	2.82744	0.139475
	0.682131	0	0
	0.0612743	0	0.0276764
	0.0706597	0.0198626	0.0871515
	0.0777984	0.135581	0
	0.0563309	0.81402	0.336982
	0.0593888	0.629857	1.08584
	0.0976975	0	0.0521672
	2.49522	2.81591	1.44487
	0.153934	0.0173758	0.220358
	3.93464	0.0298014	1.43269
	0.0811146	0	1.4574
	1.45406	0	1.3351
	0	0.176445	1.93491
	0	0.0167362	2.46373
	2.26009	1.18471	1.37126
	0.0228575	0.0984191	2.25309
	0.232215	0.027797	0.0866607
	2.16537	0.115233	1.88913
	0	0.126874	1.55736
	0.145063	0	1.56562
	1.48276	0.192741	1.14974
	0.151305	2.11677	2.82697
	0.0302314	1.21823	0.707263
	2.84155	0.558306	0.424552
	0	0.192197	2.70401
	0.359661	0	1.53295
	0.720676	1.89353	1.80254
	0	3.34016	1.73253
	0.243144	0	0.735665
	0	0.0524946	0.846104
	1.3297	0	2.41842
	0.471708	0.731745	0.285821
	0	0	1.20661
	0.0902954	0	0.670638
	0.0763072	0	0.558994
	0	0	2.5043
	0.129492	0	1.68615
	0	0.17207	1.51007
	0	0.0590776	3.71341
	0.876513	2.65035	11.4536
	0.618789	0	4.67406
	0.0900987	1.07031	1.49467
	1.49703	0.727714	3.5416
	0.218957	0	1.87173
	0.114966	1.59259	2.89001
	0.504108	3.38196	2.24425
	0	0.0941711	2.70447
	0.095057	0.53655	1.32306
	0.538122	12.2207	0.214077
	0.218762	0	2.34321
	3.90117	0	2.33044
	0.265424	0	2.14036
	0	4.07962	0.309025
	0	0	1.85375
	0	2.78556	1.0588
	0.167794	1.23347	0.830213
	0	0	1.27817
	0.0325287	0	2.77215
	0	0.121646	2.56551
	0	0	0.692006
	0.595524	0	0.0417517
	0.26628	0.884317	0.286732
	0.846653	0.430168	0
	1.03796	1.86569	0.264508
	0.298512	0	1.98688
	0	0	1.90673
	0.481763	0	2.26194
	0.0596014	0.275129	2.42504
	0	0.0559281	1.55845
	0.18385	0.139747	2.37892
	0	0.350105	2.2442
	0	0	2.64929
	0	0.0864719	2.43923
	0	0	0.538939
	1.54359	0.019381	0.474473
	0.192241	0.413943	2.99232
	0	0	1.94484
	0.22567	0.559232	4.78911
	0.224555	0.212667	0.811557
	0	0	0.950313
	0	0.459787	1.89309
	0	2.94347	2.25761
	0	0	1.78503
	0.480244	0	1.02025
	0.0771685	1.06218	2.47643
	0	0.61678	0.617275
	0	0.423252	2.43765
	0.0430531	0.218921	2.07507
	2.25331	0.0643917	0.0148165
	1.40633	1.5327	1.33076
	0.492556	0.0221923	0.755889
	3.09641	0.0323444	0.225444
	0	0.71775	2.17985
	0	0	1.08475
	2.31168	0.081367	0.0501859
	0.0175087	0	0.579639
	0	0	0
	0.351161	0	0.612482
	0.0688611	0.0269268	0.533275
	0.108963	0.119899	2.15986
	0.988697	0.0632596	0.246759
	0	0.0789998	0.0201707
	1.4858	0.131871	0.505078
	2.8151	0	0.33276
	0.261638	0.858986	1.09399
	2.29051	0	0.542042
	0.178595	0	1.24461
	2.04615	0	0.518157
	2.56433	0	3.42702
	0	0	0.857836
	0.478443	0	0.0988423
	0	0	1.26638
	0	0	0.343016
	0	0
	0.0923922	0
	0	0
	0.965704	1.65384
		0
		0.306657

## Sheet: Fig4B
	10A	DCIS	CA1
exp 364	2.28013	0.176977	2.59652
	0.899958	0.923617	3.29215
	4.31986	0.175213	3.05932
	3.98227	0.576103	0.390095
	3.17393	1.03912	1.93353
	1.76354	3.6501	0
	1.04553	0.373276	0.282656
	5.35853	0.328163	0.473875
	0	0.0800006	1.6764
	4.54866	0.273698	0.294778
	1.16183	0.944187	0
	2.56051	0	3.4046
	1.12708	0.0467023	0.775532
	1.19098	0.180707	2.89498
	3.63938	0	0
	6.17099	0.529103	3.9578
	1.23306	0	3.87958
	0.0729799	0.971069	0.155359
	0.667004	0.329004	0
	0	0.143498	0
	0.74149	0.103814	0
	0.588575	0.684626	1.30602
	0	1.06421	0.930522
	0	0	1.55277
	0.222034	0.86402	0
	2.03144	0	0.387843
	0	0	0
	0	1.44363	0.443408
	0.329103	2.91996	0
	1.31059	1.66281	0
	0	0.358399	0.649961
	0.254441	1.59782	0
	0.0784072	1.4228	2.00213
	0.844836	0.071259	4.40674
	0	0.028338	1.87261
	0.0365142	0.0306685	0.600588
	0.303805	0	1.38208
	2.09425	0.0603035	0
	1.71648	0	3.17434
	1.70994	0	1.43619
	0.408651	0.0287027	0.276948
	0.682889	0.0529591	7.2373
	0.118152	2.75546	0
	0.649805	0.356123	0
	0.388737	0.0662884	0.843697
	2.87676	0	1.40793
	0	0.0242955	0.38223
	0.337157	0.8928	1.60538
	0.0157772	0.0964493	0.334185
	0	0.871035	0
	0	0.109245	2.0837
	0	0	0.0918088
	0.0826025	0	6.9041
	2.82905	0.504951	0.0813126
	1.06485	0	0.289962
	0.521924	0.789892	1.00344
	0.607369	0.0722165	1.40772
	3.60377	0.0851353	1.51956
	0	0.0891228	5.20398
	0.494309	1.03327	1.42274
	0.0142384	0.234605	1.0472
	0.126263	0	0
	0.185544	0	1.02157
	0.344752	0.02615	0
	0	0.0720022	0.270415
	0.522435	0	2.56352
	0.256488	0.0392373	1.27724
	0.242843	0.0365452	0.46309
	0.0969564	0	7.61945
	0.798867	0	1.72627
	1.19521	0	0.159616
	0.0231242	0.576573	1.33024
	0	1.74824	3.94586
	0.0531027	0.0649439	0
	0.0639125	0.500326	0.522471
	0.110385	2.66127	1.71591
	0	0	0
	0.354711	0	0.98148
	0.182329	0.661603	8.91659
	0.565901	0.550338	3.2357
	0.27252	0	0.387179
	0.384745	0.891405	0.364446
	0.320639	0.0474835	1.11963
	0.633987	0	1.51327
	0.085702	0	2.76202
	0.10672	0.0318231	10.3239
	0.104196	0.297374	4.84476
	0.154632	0	1.48031
	0.174552	0.143145	0.559678
	0.308399	1.91679	1.26136
	0.707283	0	0
	3.37305	0	3.04261
	1.56277	0.430679	0.581205
	0.926866	0.463517	0.786444
	0.709896	0.566645	6.57337
	1.59794	0	6.23272
	2.58441	0	0.966187
	1.84032	0.205087	3.24311
	0.896243	0.209074	2.67158
	0	0.424578	0
	1.35089	0	1.57529
	0.275643	0.212736	5.60229
	0.171367	0	0
	0.178932	0	1.22183
	0.145181	0	0
	0.132136	0.0256258	2.73574
	1.14815	0.228904	0
	0	0	0
	1.99906	0	0.420764
	0.787737	0.139006	10.2381
	5.12809	0.025628	5.59316
	0.433677	0.961542	0
	0.0605218	0.247098	2.87264
	3.5393	0.0112536	2.49832
	0.617109	0.911598	1.57531
	0.0925486	0.119675	0.0316256
	0.212162	0.157414	0.553754
	0.32299	2.7888	1.75309
	4.52441	1.34049	0.264792
	0.0420086	0	1.34836
	0.101195	0.101268	0.369817
	1.10374	0	3.02096
	0	0.0167497	2.70753
	0.0622826	0.52638	4.02279
	0.0700873	0	6.06087
	0.14891	1.18697	2.05946
	1.27551	0.427658	2.67847
	0	0.039247	3.57599
	0.105929	0.661421	2.08567
	0.212246	0	9.25043
	0	0.023833	3.38801
	0.193819	0	2.35135
	0.0509347	0	3.5804
	0.46486	0	0.0824409
	0.563861	0.0742172	1.2601
	0.202841	0	2.96781
	0.178278	0	0.492414
	0.100433	0.204833	1.05811
	2.27044	0.357768	2.01143
	0	0.125836	0.208065
	0.37511	0.0148769	0.513424
	1.17171	0	1.24405
	3.10556	0	1.00387
	0.661514	0	1.81127
	0	0	1.74848
	0	0	1.33364
	0	0.121359	5.3696
	1.97314	0	3.90192
	4.57488	0	0.195688
	0	0.2331	1.06742
	0.862576	0	3.35249
	0	0	0
	0.128695	0	1.01797
	0.181976	0.420828	1.20054
	1.88635	0.254672	2.56887
	0.243899	0	0.242715
	0.984805	0	0.145587
	0.260733	0	0.735082
	0.138333	0	1.2487
	1.37946	0	1.1768
	3.28178	0	0
	0.539474	0.0789583	0.174576
	0.104904	0	1.02372
	0.148288	0	0.213988
	0.0767931	0	3.02594
	0.120724	0.0348666	0.257789
	0.329166	0.120208	0.8017
	0	0	0.467418
	0.112028	0	2.27395
	0.0413297	0	10.7626
	0	0	0.893341
	0.0439698	0	2.83178
	0.0755977	0	0.530789
	0.85025	0	5.89416
	0.221498	0.0851081	1.52613
	2.30222	0	3.98954
	0.15696	0	2.11703
	0.266812	0	4.72462
	0.277741	0	8.86699
	0.384352	0	4.6932
	0.409502	0	6.35284
	0.0308382	0	2.2817
	0	0.237719	0
	0	0	6.27207
	0	0.124232	7.81914
	0.1192	0.0856593	0
	0.412442	0	0.540044
	0.700555	0	1.20655
	0.0619734	0.0768818	0
	0.1419	0.100749	0
	0.311388	0	5.2596
	0.443235	0	4.3566
	1.13531	0	2.51122
	0.0274254	0	8.19641
	0.0446711	0	1.73913
	1.98199	0	3.62736
	0.318631	0.0272639	3.07419
	0	0	0.616736
	0.0696844	0	6.75963
	0.0387113	0.0728935	10.2273
	0.0529241	0	5.12937
	0	0.200322	12.4882
	0	0	0
	0.471433	2.33756	0.814748
	0.46752	0	5.0641
	0	0	0.777611
	0.0298476	0	8.71878
		0	5.8517
		0	6.78442
		0	8.51494
		0.089485	16.1619
		0	3.02846
		0	2.04203
		0.336834	6.26177
			5.31972
			2.1314
			4.55343
			1.91601
			2.41473
			3.40176
			11.4837
			0.0266577
			2.14469
			0.795708
			3.35474
			6.5729
			2.01132
			7.70879
			4.49878
			2.4572
			3.48694
			0.766427
			3.15112
			0.440994
			21.3465
			12.7771
			5.08875
			1.5848
			4.68639
			13.1241
			3.49807
			15.2873
			2.49943
			0.459929
			3.59498
			2.62101
			1.6243
			30.4309
			8.69809
			3.46805
			9.23766
			17.3895
			2.48827
			6.28529
			11.1521
			11.096
			2.9561
			5.5666
			7.87176
			6.4605
			1.58336
			12.746
			15.23
			12.4023
			17.2315
			2.44541
			8.55689
			10.6642
			14.6149
			15.2654
			18.1007
			15.785
			5.90989
			0.710154
			15.3681
			13.6977
			6.58971
			18.3122
			6.42874
			22.903
			21.5226
			12.6715
			7.11961
			0.720105
			11.8534
			10.485
			12.9609
			22.2697
			18.5031
			6.6462
			8.4227
			12.3362
			6.95607
			2.25678
			11.9308
			10.3105
			13.4759
			17.1503
			25.1251
			2.16599
			4.98492
			10.0577
			2.06605
			5.75043
			1.64192
			16.3901
			14.333
			1.20984
			21.2427
			2.77755
			3.40936
			15.5632
			7.16413
			8.90681
			8.57844
			5.72428
			9.87078
			7.61567
			8.64392
			2.32896
			3.93344
			28.54
			21.0666
			18.3192
			11.3167
			11.6232
			17.1865
			22.9081
			27.6111
			18.7405
			8.60771
			9.4334
			0
			0.0318537
			0.170095
			0
			2.53128
			0.110472
			5.55239
			0.401609
			5.36654
			1.52282
			5.57923
			1.43612
			0
			2.87504
			10.0584
			0
			1.5835
			1.18657
			2.27615
			6.70762
			0.260892
			0
			0
			0.456412
			0.598458
			0.105888
			0.039739
			1.71376
			0.75661
			0.883396
			0.689401
			1.54473
			1.84014
			0.316113
			0.110133
			0.930086
			1.16415
			0.0339334
			1.57594
			5.71128
			6.45779
			9.39528
			0
			3.32631
			6.00883
			0.0437769
			0.222218
			7.41636
			1.19087
			0.78695
			0
			1.6917
			4.90958
			1.4382
			4.25215
			0.238591
			0.313875
			1.31665
			2.27732
			1.62626
			0.76591
			1.47374
			1.12909
			0
			1.9245
			4.2093
			12.2567
			9.51653
			2.95733
exp 367	0	0.125171	1.66853
	6.45192	2.22804	3.41856
	4.10968	7.74605	4.69478
	0.498921	1.48944	4.61075
	0.957718	3.30942	3.12717
	0.0383238	12.9635	4.86956
	2.55103	0	5.3451
	0.493685	2.09276	3.67079
	1.50854	0.194439	3.69794
	6.868	2.0726	7.76641
	0	0.64503	10.9282
	6.31837	3.63277	5.20392
	1.86721	1.80328	0
	0	0.252306	0.677875
	0.39766	5.62375	3.00942
	0	6.87144	2.65881
	0	7.99757	11.6944
	0.500794	2.61598	0.788094
	0	0.554806	1.98645
	2.60483	24.096	10.1032
	0.0442931	1.21758	0
	4.53179	2.08373	2.75264
	0.195586	0	0.798581
	0.0844179	0	5.90935
	1.18994	1.35766	7.21655
	3.91015	1.57577	8.30104
	3.16838	1.09252	0.572089
	0.645453	0.565507	3.48831
	3.23567	0.347955	0
	0.0980976	0.155425	9.19048
	0	0.616743	1.10678
	1.14745	7.15678	9.46071
	0	1.44929	1.70407
	0.969375	0.625395	0.546487
	0.71151	1.29514	1.1548
	9.04364	0.654953	7.91146
	0	0	5.18327
	2.84139	0.453856	3.0705
	2.95341	0	6.5043
	0	3.01959	1.39649
	0.911319	0.475603	3.44083
	0.240144	0	9.03999
	0	0.0283834	10.5473
	0.244055	0	7.47875
	1.33821	0.0250005	0
	0.812201	1.83877	3.69243
	0	0.600426	0.882973
	0.406592	0.71971	8.76196
	0.77213	0	6.79028
	0	1.14961	0
	0.29834	0.268371	1.66344
	1.32775	0	9.49584
	0	0.763194	12.6618
	0.0338641	0.0976472	0.262105
	0	0.0310584	0.139156
	1.23729	5.13393	0.102759
	0	0.976142	0.545194
	0	0	1.75761
	1.11025	0.56287	3.49588
	0.103735	0.347946	0.193164
	0.717115	0	0.373927
	0.464553	0.463838	0
	0.799367	1.6648	3.59223
	0.0163105	0	11.4694
	0	0	1.03853
	0.480923	0.269127	0
	0	0.740928	1.85015
	1.7304	0.785288	0.0463356
	0.07826	0.0980239	0.0499535
	0	0.428015	8.1146
	0.656097	0.250897	2.10153
	0	0.130372	0
	0	1.03756	0
	0.095894	11.0574	3.49718
	0	8.19999	2.26158
	1.21973	3.55728	3.13462
	0	5.21737	4.43692
	0	10.3504	1.98517
	0.0877275	1.75748	4.85878
	0.117759	0.276547	0.225812
	0.0241686	5.26842	0
	2.62056	1.02237	1.01221
	0	0	2.67666
	0.228436	4.98504	5.47861
	0.340924	3.19397	0.42277
	0	0.346311	3.07664
	0	2.03486	1.90926
	2.2357	0.324361	0
	13.6018	1.03226	0
	0	0	0.211214
	0.0701973	2.05616	0.0678667
	0	3.83014	0.125137
	0	0.866257	0
	0	0.0444798	0.271088
	0.115715	1.7985	0.688984
	0	1.57147	1.22813
	0.0817266	4.35271	0
	0.266643	1.09784	0
	0.039362	0.970149	0.0939338
	0	4.09325	0
	0.972198	2.05165	17.6644
	0	0.445403	5.20013
	0.0664544	0	0.0700152
	1.56313	1.33358	0
	0.512105	0.262669	0.42445
	0	0.363266	1.60769
	0.206927	0	0.131765
	0	0	8.18048
	0.931515	0	0
	0	0	1.78036
	0.807792		2.04418
	1.11318		1.23897
	0.154148		0.617176
	0		7.32966
	3.1823		0
	0.778214		0.950469
	0.355967		3.87472
	0.399784		0.835726
	0		0.0410842
	0.546		6.79112
	1.08901		0.90205
	0.114404		0
	0		0.0653941
	0		5.60602
	0		1.34748
	0		1.66316
	0		2.48966
	0.544689		1.42754
	0		0
	0.547159		0
	0		1.11953
	0.689436		1.49481
	0		2.76311
	1.30096		0
	0		0.176538
	0.795589		1.91298
	0.424234		0
	0		5.93936
	1.00848		1.70057
	6.78416		0.679627
	0		0.0403431
	0.162102		0
	0.0220729		4.1702
	1.01733		0.0769888
	0.207169		0.431116
	0.333653		0
	0.582441		1.14972
	0.890214		0.358458
	0		5.02329
	5.51684		4.02388
	0		0.958369
	0.0315657		1.58779
	0		1.34252
	0.296284		4.32159
	0		2.23869
	2.05924		5.6178
	0.877297		0.215845
	0.326373		2.039
	0.406724		0.728542
	0.30936		0.0597815
	0.505792		3.47563
	0.0900826		3.35548
	0.208474		2.47313
	0.144049		0.0746589
	0		1.38237
	0.202736		0
	0		1.30977
	1.428		2.15221
	0		0
	0.746377		0
	0		2.01647
	0		0.314512
	0.139929		0.271356
			0.0450524
			3.30319
			0.36241
			3.6408
			0.885585
			1.04961
			0.08252
			0
			0.0671345
			7.49075
			2.51583
			0.430329
			0
			0
			2.64085
			7.32743
			4.944
			0
			0
			0
exp 370	6.24434	0.0115836	9.10656
	0.240118	1.31429	5.18912
	0	3.20104	5.11913
	0	8.3794	6.29319
	0.492003	4.50049	12.4109
	0	5.35746	0.727253
	0	0.283982	20.8172
	0	1.07246	12.1223
	3.37949	2.1493	5.17437
	0.110096	6.86838	13.7728
	0	1.59631	7.86653
	1.39893	0	14.1819
	0.0255033	7.65878	10.6526
	1.46307	17.0753	6.51662
	0.475852	1.61635	15.7454
	0.884235	1.02591	10.3037
	0.0720665	7.17778	5.64367
	1.40829	11.6031	9.04805
	0	2.36433	14.2501
	5.03889	2.66852	9.85617
	0	8.26304	11.6231
	2.94691	4.56348	1.67803
	1.14862	0	7.29546
	2.16657	1.17787	7.10762
	0	0.530494	1.70144
	0.0716377	14.252	12.0684
	0.163694	0.616154	4.41762
	0.217707	1.84373	1.52494
	0	0	11.5823
	1.48516	16.5734	16.0607
	1.30745	2.56511	9.64403
	1.89861	4.12568	6.60743
	1.86997	0.288627	9.26214
	0.747239	0.786211	7.74208
	3.26266	1.57085	2.62218
	1.04427	3.70704	8.7447
	17.6228	4.15821	2.2731
	6.38404	0.21946	13.1546
	1.93629	1.24395	2.2456
	6.62919	6.33537	11.4586
	0.368982	0	4.24087
	1.97318	0.728216	7.61187
	0	3.75414	29.9002
	1.97453	6.92267	30.5274
	1.56339	0.0938044	21.7144
	1.40916	0	24.4775
	2.0381	5.72971	13.6065
	0	4.23056	24.714
	1.29863	5.22624	30.5042
	1.26913	2.72805	23.4449
	2.84092	0	11.2354
	1.04822	0.249207	9.655
	0.0644372	4.99289	11.2036
	0	2.19343	6.8189
	0	0.103939	12.7874
	0.607053	0.437134	11.1088
	0	0.408822	14.3792
	0	0.587904	24.3807
	0	13.0385	18.0077
	8.11945	11.8958	13.2166
	8.46771	0	12.7435
	6.71461	0	7.19782
	1.34213	4.06327	11.7425
	3.33823	3.25114	28.7751
	4.10771	2.6106	12.1681
	1.64087	1.67691	10.7923
	6.15396	9.85847	4.42092
	10.5985	7.13177	6.29695
	6.54084	0.907987	14.9032
	1.03709	3.21651	11.8068
	0	3.10803	5.09019
	0.0261637	3.47878	8.2708
	2.51844	1.15116	10.1316
	3.55109	19.148	8.41482
	9.68415	1.24941	13.294
	0.29389	0.698915	15.1853
	3.892	6.43902	11.2519
	3.88573	1.25734	15.6469
	0.902107	0.968175	5.01919
	1.65001	4.42292	5.97766
	0.993008	10.8281	18.8778
	2.18043	1.00904	2.39388
	3.27058	5.70527	8.56009
	4.00786	1.35879	7.19554
	0	0.174887	5.94321
	0.302027	8.65599	4.90336
	0	7.65665	6.07379
	4.08611	8.17046	18.7215
	0	2.19482	26.3833
	3.57758	0.291207	12.2917
	0.858199	0	29.5658
	0.259487	2.93893	9.48097
	0.0590663	2.60081	3.98193
	0.498761	1.37725	4.68283
	9.52565	1.36593	12.4798
	3.25906	12.0425	8.67403
	0.268601	0.443494	2.00783
	8.22009	15.9188	10.8951
	1.11258	6.58309	9.30066
	1.88325	8.8663	5.24576
	1.34215	0	4.99893
	0.211043	0.610894	3.05341
	0.0427337	0	21.8385
	1.51779	0.157765	27.8526
	5.14458	0.693411	6.10332
	1.59855	1.1941	26.6378
	0.363483	0.401285	25.4325
	0.934257	0	23.2183
	5.60409	0	6.36934
	3.38663	0.299562	10.9252
	0.371087	0.760485	11.3947
	1.04424	3.56841	9.57838
	1.09981	3.17224	7.71669
	0	2.38017	13.1857
	0	0.040148	7.45055
	0.39273	0.639589	15.4722
	1.341	0.616984	9.79506
	7.87873	3.18587	7.89322
	0.429859	4.58846	7.45204
	0	0.0843944	6.20558
	0.269376	0	11.0721
	0.221376	4.81635	13.1173
	12.6904	0.662257	18.9081
	0	0.0648804	6.46985
	0.176967	1.15339	19.1977
	0.320337	7.32297	9.69835
	0	12.3103	7.35804
	0.47761	0.860341	11.3152
	7.91515	3.33058	7.46815
	0.645494	2.38769	7.21453
	3.00811	2.22233	5.52408
	0.327074	0.992467	8.01509
	0.305299	0	11.5333
	0	2.63599	9.20185
	0.425105	0.232993	2.7835
	0.15914	14.7145	5.15415
	0	3.76115	13.3401
	0.574915	0.381603	12.2078
	0	7.67765	11.3457
	5.0033	6.7789	11.303
	1.04887	0.334981	10.7842
	0.683504	12.1804	8.11356
	0	0.618944	10.819
	0	0.469212	10.7313
	0.2168	2.87702	7.73462
	2.45522	0	13.5892
	4.55834	0.965229	7.55671
	0.397002	8.87902	12.858
	1.36293	0.065977	17.6331
	0.0945632	0	13.4852
	0.10591	0.211779	12.3513
	0.10034	4.6849	6.00715
	4.2467	3.02215	12.2478
	2.53347	0	12.0841
	2.73285	3.47	2.0765
	0.991417	7.9517	11.9834
	0	2.1522	8.41939
	1.94826	0.386813	2.75338
	3.99102	1.26302	0.205944
	1.52562	1.82796	12.6728
	4.54884	1.923	9.33143
	0.244341	2.78766	4.52938
	0	2.94874	8.18704
	0	1.30656	9.04028
	0.901596	1.15804	13.5429
	0.292153	1.43594	6.1564
	1.29089	0	6.07152
	0.0615691	0.798565	9.01047
	1.12437	0	9.92806
	1.16372	1.70051	12.6954
	0.886579	1.97988	9.26712
	4.01509	2.18429	10.1456
	0	2.10274	14.3881
	0	0.383239	9.41931
	5.76261	0.447615	8.62256
	0	2.55031	8.26356
	4.80416	2.12217	8.90602
	0.0250823	1.73055	11.1405
	4.10818	0.712675	9.49198
	0.240385	1.66675	10.1488
	0	0	17.0403
	0	0	8.12095
	0.257115	0.0227907	5.73322
	0	0.398644	20.0259
	0	0.0261672	7.37
	1.05506	0.0433007	14.6368
	0	0	21.4391
	0	0	17.9477
	0	1.04496	13.9687
	0	2.41526	9.50352
	0.0377638	0.43577	12.7686
	1.6002	0.636094	8.19377
	0	0.400149	12.7877
	0	0.0184445	11.2682
	0	0	13.314
	3.67441	0	9.69875
	0.0243699	0	4.61321
	0.643415	0.0337664	25.7305
	0	0	13.2477
	1.02593	0	7.88722
	1.66151	0.449021	7.12406
	5.65615	1.56263	9.20316
	2.84662	0	3.0954
	1.04141	0.0578638	5.15766
	6.73156	0	15.1264
	2.2026	0	14.0491
	0.880671	0.0441457	13.0506
	1.68415	0.0148725	15.4963
	0	0.0506996	13.3423
	2.80636	0.262111	7.39584
	7.57139	0	8.24647
	4.2827	0	15.1665
	0.0493685	1.38222	6.00159
	1.72737	0	10.7397
	4.73193	0.055524	18.2849
	4.57563	0.483573	14.7389
	1.99007	0.490528	6.42124
	0	0.0227281	21.9753
	4.4296	0.306279	8.84582
	2.3034	0.0501249	9.75912
	0	0.200499	3.28056
	2.95481	0.0117783	2.79995
	0.280207	0	5.91605
	0.102188	0.176956	13.8964
	1.75456	0.148215	4.31854
	0.336111	0	0
	0.042992	0.143102	12.5299
	8.443	0.129375	1.74336
	0	0.0929473	15.8185
	0.0782299	0.640324	2.68966
	0	0.318899	7.55852
	0	9.7717	9.61544
	0	0	8.23575
	0	0.159077	9.96745
	0.896703	0.239918	4.52368
	0.38615	1.02942	4.0086
	5.86449	0.239102	20.7723
	0.19016	0.0869473	9.20217
	0.203236	0.187039	9.66276
	0.152088	0.910366	3.78103
	0	0.228431	3.95462
	0.483631	0.238285	4.17152
	1.41858	0.254484	6.85675
	1.12553	2.18505	10.3871
	3.55809	0.335872	7.74435
	0.318315	0.700304	6.86323
	0.201858	0	8.91599
	1.76367	0.0472699	5.20224
	0	0	6.38756
	4.34372	0.462039	1.04841
	0.45935	0	5.69552
	5.51691	0	2.62017
	0	0.644634	8.17644
	5.4146	0	6.34316
	0	0.0727986	4.57539
	0.0347996	0	3.42662
	0.761859	0.0316611	6.11363
	1.86951	0.129767	6.00648
	1.86428	0	7.80031
	0.96521	0	1.97666
	0	0	3.82096
	0	0.163851	12.5524
	1.33446	0	2.07699
	0.379941	0	4.41931
	0	0	5.02946
	0.0573477	0	2.34193
	0.153989	0	3.36299
	0	0	1.88515
	2.22307	0	9.55982
	0.182491	0	5.63623
	5.35991	0	0.106101
	4.4993	0	0.798835
	0	0.0812485	3.01987
	0	0.0760807	4.62473
	0	0	3.69341
	0	0	4.68661
	0.127306	0.0491113	4.42598
	0.242135	0	0.204716
		0	2.70664
		0	5.00085
		0	1.65454
		0	2.37583
		0.0636156	2.31668
		0.147072	1.19505
		0.193583	7.30216
		0.0405899	2.97304
		2.75814	4.91383
		0	10.487
		0	2.86612
		0.169013	4.42289
		0.244504
		0
		0
		0
		0
		0.317128
		0
		0
		0
		1.28377
		0.499807
		0
		0.985693
		0.727785
		0.447573
		0.246065
		0.35231
		4.70682
		0.263298
		0.281092
		0
		0.475982
		0.201946
		0.56721
		0.280679
		0.0771966
		2.08471
		1.09317
		3.35098
		3.03602
		0.746621
		0.0550483
		0.0597715
		6.06286
		0.434882
		1.31522
		1.20881
		0.569126
		0.844134
		0.11761
		0.945409
		1.02066
		0.5262
		0.783966
		0.905895
		4.85665
		2.82606
		0.146478
		0.195721
		0
		0
		0
		0
		0
		0.145434
		1.07256
		2.5739
		0
		0.752936
		0.387824
		1.34486
		2.28797
		0.0483256
		0.246976
		7.4184
		2.91385
		0.242988
		0.766768
		0.423706
		0.0768514
		0
		4.0568
		0.637092
		0
		0
		0.412391
		0.289396
		2.61887
		0.584679
		0
		0.164151
		0.256264
		0.160703
		0.25693
		1.19581
		3.31131
		1.09674
		0.0303388
		0
		0.655859
		0
		0
		0
		0
		1.21046
		1.0949
		0.172177
		0.104181
		0
		0.28399
		2.04069
		1.66692
		0.0789065
		1.95205
		1.18727
		0.341569
		8.27456
		0
		0

## Sheet: Fig4D
	R1-matrigel								R2-matrigel								R3-matrigel				R1-coll I				R2-coll I				R3-coll I				R1-CDM				R2-CDM				R3-CDM
DMSO	1.03045	1.15399	0.920693	0.894869	1.13074	1.09083	1.05623	0.722205	1.13081	1.21065	0.809099	0.849443	1.24223	1.07896	0.847057	0.831753	1.35543	0.600351	0.511665	1.53255	1.03633	0.949961		1.01371	0.991409	0.956846	1.04082	1.01092	0.963527	1.12403	0.949765	0.962675	1.05176	0.989018	1.04745	0.911775	1.00321	1.04185	0.952991	1.00195	1.01505	0.997237	1.00701	0.980704
20uM Dyn	0.970105	0.6104	0.78967	0.647336	0.95196	0.944917	0.614396	0.429	1.05971	0.933224	0.725152	0.875364	0.943691	0.894464	0.768354	0.825606	0.943591	1.35681	1.26517	0.747191	0.946894	0.946869	0.986711		0.976261	0.967424	0.909319	0.907485	0.833597	0.993542	0.949414	0.944904	0.825561	0.824575	0.888643	0.873777	0.69706	0.67026	0.720337	0.63129	0.578388	0.704627	0.609063	0.66491
40uM Dyn	0.773662	0.580986	0.563783	0.764588	0.533071	0.482481	0.451006		0.879486	0.695205	0.686901	0.553954	0.702391	0.63534	0.592576	0.421725	0.383382	0.397218	0.159494	0.394211	0.63371	0.683398	0.85091	0.734792	0.860653	0.908169	0.854384	0.820674	0.929055	0.987735	0.985877	0.963994	0.648054	0.751829	0.643044	0.824365	0.728597	0.540567	0.629564	0.577707	0.526628	0.61835	0.489389	0.582449
3.75ug/ml Filip	0.524367	0.754967	1.14134	0.47629	1.10276	1.08894	0.803296	0.551921	1.20861	0.976074	0.676383	0.647255	0.988463	1.08888	0.774379	0.724536	1.01253	0.721091	1.44694	0.574182		1.08109	0.938422	0.905004	0.955443	0.929611	0.958322	1.01693	1.016	1.07101	1.11771	1.0836	1.01596	0.981191	0.979677	1.03883	0.880965	0.795425	0.952404	0.814002	0.986026	0.948046	0.946065	1.00589
5ug/ml Filip	0.537043	0.440722	0.344126	0.307409	0.941796	0.727626	0.715097	0.580178	0.858379	0.785719	0.39404	0.514772	1.02216	1.08028	0.818119	0.760584	0.343486	0.413215	0.396209	0.939285	1.01462		0.935825	1.03724	0.939473	0.960791	1.0081	0.935055	1.09183	1.08702	1.09945	1.08942	1.04109	1.03674	1.12131	1.06849	0.950414	0.943028	1.00036	0.907114	0.967765	0.903593	0.963693	0.99519
25uM EIPA	0.770388	0.680893	0.694227	0.504421	0.959595	0.782368	0.612178	0.302696	0.739459	0.706191	0.561592	0.488872	0.714529	0.55536	0.444419	0.438537	0.403005	0.455716	0.396536	0.257053	0.711686	0.641271	0.619118	0.579562	0.629827	0.750511	0.53187	0.577969	0.40216	0.481617	0.338604	0.498092	0.0709486	0.226761	0.0797698	0.264904	0.261009	0.296265	0.384099	0.297272	0.145188	0.295851	0.0787377	0.22914
35uM EIPA	0.789794	0.793171	0.59266	0.512413	0.295174				0.795582	0.618179	0.538455	1.16033	0.642137	0.314049	0.419705	0.518454	0.15336	0.227784	0.131552	0.575735	0.574378	0.728582	0.64094	0.656032	0.553009	0.690807	0.595112	0.59076	0.618795	0.601098	0.574343	0.601448	0.067366	0.104681	0.0343	0.232456	0.0488814	0.042607	0.0171143	0.0697196	0.0365164	0.0225544	0.039916	0.039057

## Sheet: Fig4F
	Nt siRNA	PAK1 siRNA
Exp. 305	0.685134	0
	0.991525	0
	0.910758	0
	1.51949	0
	0.120952	0
	5.97351	0.128683
	0	0
	1.66654	0
	0.598489	0.0592247
	0.0773575	0.23372
	4.8419	0.155726
	0	0
	0.085921	0.623534
	0.981344	0.131288
	1.25425	0.0790128
	6.22386	2.18008
	4.98404	0
	0.252432	0.0333015
	0	1.79486
	3.61268	2.89956
	0.408153	3.52447
	0.307444	0
	0.223053	0
	2.43004	3.91853
	1.29696	0.314935
	6.08859	0.0892867
	0.0225238	5.91139
	1.72551	0
	1.53225	0.141269
	2.20771	0.0570947
	0	0.323767
	0	0
	0	0
	2.71945	0
	0.017861	0
	0.517449	1.34021
	4.18205	0
	2.18489	0.0506568
	6.83152	0
	0.118382	0
	0	2.27842
	0	0
	5.27848	0
	0	0
	2.28077	3.26508
	0	0
	2.15501	0.540531
	0.0349954	0.441787
	2.66508	0.569219
	1.20527	0
	0	0
	0	0
	1.64704	0
	1.67894	0
	1.46307	0
	0	0
	0.201685	0
	3.59459	0
	0.300948	0.11859
	0	0
	0.153196	0
	0	0.0423415
	0.494252	0.24627
	0	0.446767
	4.31135	0
	0	0.0601424
	0.683877	0
	0	0
	0	0.0569514
	0	3.90545
	0	0
	0.998017	0
	2.78909	0
	0	0.0766391
	3.10048	0
	1.11695	0.0253978
	0	0
	0.283776	0.516408
	0	0
	0	1.3972
	11.4633	0
	2.25104	0
	2.37042	0
	0.21931	0
	5.01284	1.62837
	3.43106	0.731225
	1.41047	0
	0	0
	0.269553	0
	0.549268	0
	2.15696	0
	1.18298	0
	0.369005	1.46845
	1.1429	0
	0	0
	0	0
	3.20273	1.73581
	0.146534	0
	0.49453	0.345617
	0.81541	0
	0.698227	0.631363
	0	0
	0	0
	0	0.314758
	0.737169	0.68498
		0
		0
		0.42887
		0
		0
		2.52825
		0
		0
		0
		0
		0
		0
		0
		0
		0.104111
		0.0827341
		0
		0.0550327
		0.759605
		0
		0
		0
Exp. 316	1.47412	0.371038
	4.22945	2.34615
	3.96055	0.113021
	3.59952	1.89183
	1.51775	0.0221108
	1.14659	0.454933
	0.887784	0
	1.01818	0.137687
	2.91598	2.4616
	4.14055	8.63836
	6.21382	1.97823
	3.02703	2.91037
	3.94872	3.66537
	7.38852	0.341022
	2.74773	3.27999
	2.38396	7.88568
	1.18305	4.19367
	4.59412	0.659636
	7.64858	1.93303
	10.7602	2.60163
	5.67806	0.540041
	1.50248	7.92002
	1.18981	0.391166
	5.05079	0.269677
	11.4117	1.05664
	3.66765	1.54344
	11.988	6.27229
	1.00218	2.99722
	3.74349	3.24129
	10.4486	3.40435
	9.32351	3.34977
	0	0.743559
	0	0.328895
	1.12475	2.88942
	2.61817	0.276525
	0.449844	4.82025
	0	4.02075
	2.11133	0
	10.2919	9.53902
	5.01655	2.9725
	1.56025	2.53069
	1.63076	4.96755
	5.26593	0.485474
	2.97021	0.720362
	2.01159	2.81037
	1.61672	0
	3.3989	0
	4.64536	3.50381
	3.24559	3.70378
	1.43893	2.62113
	3.40802	0
	0.59845	2.49146
	1.69303	2.7096
	3.84479	0.935522
	0.118496	1.13223
	0	6.52022
	8.35936	0.868184
	1.5515	1.93566
	1.2593	3.79214
	0.0858736	1.89781
	1.60775	2.27078
	9.9931	1.99185
	0.359752	0.180662
	2.08373	2.77698
	3.2091	1.88229
	0	5.55792
	3.47025	1.79401
	2.96976	1.2078
	0.248256	1.26415
	0	0
	0.0729285	2.58483
	5.19035	1.11667
	8.89654	5.90551
	8.42785	5.91071
	3.37019	4.19933
	3.76753	0.216833
	6.21269	4.74657
	9.60097	5.89819
	3.02166	0.726608
	0.481014	2.97655
	5.86933	0.851993
	1.26455	0
	4.12207	0.926369
	0.639711	0.93994
	1.63763	0.0420632
	5.99459	1.37596
	2.51138	5.25913
	2.61272	2.74737
	7.21889	5.03109
	11.5755	0
	5.21622	3.64566
	2.39678	1.61382
	9.92961	2.05029
	8.96015	3.70547
	0.312803	0.349637
	3.87515	3.68498
	4.24346	2.36877
	1.92179	1.43064
		1.79985
		1.99005
		1.12793
		0
		0
		3.05068
		0.845978
		0.758383
		0.270026
		0
		0.971455
		0.115946
		0
		0
Exp. 317	18.6856	1.09399
	0	0
	38.1555	2.86444
	21.5636	2.30856
	0	2.16885
	12.0959	1.24837
	9.526	0.329183
	4.2782	1.14674
	5.78472	1.73949
	5.01152	0.836249
	5.03502	2.98852
	7.1786	1.1209
	4.90828	0
	16.2255	1.74506
	21.8836	0.394762
	24.288	0
	6.35642	2.61476
	5.19406	9.79051
	1.12215	1.13003
	4.66555	6.47931
	1.39769	2.79035
	15.6407	8.54938
	11.7539	2.88851
	7.5379	4.55922
	13.4437	4.69687
	3.13587	8.86651
	6.82741	3.83673
	14.0103	1.45177
	6.1619	8.12598
	4.79907	8.16478
	5.45131	8.54197
	6.71195	0
	9.69314	5.8571
	14.6577	2.41455
	2.35887	3.75328
	0	0
	8.14439	2.54567
	0.337348	3.64523
	9.56181	0.332282
	10.8142	0.879146
	7.47826	0
	8.11385	1.17709
	6.34299	7.15325
	7.34611	10.0214
	3.22127	6.97016
	11.8697	6.62175
	15.0729	4.79219
	5.01447	0.207932
	6.4226	1.49264
	7.38189	5.7525
	5.30353	6.3724
	1.86938	7.07211
	0.57929	9.66999
	10.7562	4.44289
	19.9732	4.70462
	16.7968	14.8694
	3.34649	7.68724
	1.82985	3.01901
	5.25039	0.466444
	2.9149	5.4017
	4.14265	2.73912
	9.19442	2.11656
	0	1.47645
	6.37684	2.47134
	6.29104	0
	6.88871	6.46212
	4.26098	5.26294
	10.1215	4.03628
	2.48744	0.0247874
	4.13419	10.8037
	2.112	1.06876
	2.31802	2.78447
	1.20501	2.85722
	19.4151	6.64153
	11.1938	7.76515
	13.3064	12.9589
	0.0340128	4.68923
	16.1171	6.83816
	7.33494	5.60263
	6.86531	2.26846
	3.61013	7.15261
	0	0
	17.4305	1.21521
	16.5685	1.64059
	15.6017	0
	10.0179	0
	1.92426	0
	6.12993	0.148586
	12.1589	0
	6.2654	0
	2.28146	0
	1.19441	0
	3.94368	0
	0.621208	0
	7.56777	0
	3.25759	0
	25.5236	0
	7.34665	1.10171
	4.7098	0
	21.7903	0
	10.9563	0
	10.0448	0.272667
	6.8787	0
	1.23507	0
	0	0
	7.90355	0.669579
	0	0.0634562
	2.47216	0
	9.22416	0.39425
	4.76972	0.127652
	6.37038	0
	8.42247	1.17202
	1.88924	0
	12.2578	0
	0.29654	0
	3.4195	0.384184
	4.09711	0
	5.71589	0.289851
	7.81586	0
	0.648157	1.64365
	0.308149	0.477651
	0	0.860617
	4.60133	0
		0
		0
		0
		1.69982
		0
		0

## Sheet: Fig4H
Nt siRNA	PAK1 siRNA
1.0478	0.305761
1.04018	0.321546
0.912025	0.393229
0.883351	0.505863
1.08926	0.503786
1.02739	0.496605
0.785319	0.348582
1.02397	0.388382
1.19071	0.363499

## Sheet: Fig4I
Nt siRNA	PAK1 siRNA	Nt sgRNA	PAK1 sgRNA
0.947778	0.364839	0.965268	0.355384
0.942681	0.531432	0.990234	0.453719
1.10954	0.535456	1.0445	0.448879
1.03987	0.746853	1.00181	0.500293
0.824015	0.589278	0.933505	0.459553
1.13612	0.464803	1.06468	0.40494
0.948044		0.99215	0.499519
1.03173	0.794559	1.19128	0.594361
1.02023	0.771464	0.816565	0.531881

## Sheet: Fig4J
AA DMSO	AA Frax
1.10629	0.531429
0.913143	0.457143
0.980571	0.52
0.995381	0.366339
0.88572	0.211488
1.1189	0.178048
1.00536	0.449619
1.11828	0.699979
0.876365	0.78776

## Sheet: Fig4K
Nt siRNA	PAK1 siRNA
1.53859	0.131676
0.588973	0.186162
0.872432	0.192
1.83059	0.320724
0.952303	0.088816
0.217105	0.532895
0.635204	0.658163
1.40816	1.07526
0.956633	0.922194

## Sheet: Fig4L
AA DMSO	AA Frax
0.973856	0.326028
0.954633	0.271819
1.07151	0.235294
0.910509	0.15475
0.943618	0.179223
1.14587	0.104367
0.92969	0.177074
1.08296	0.107722
0.987347	0.0572464
