# Supplementary material for: The extracellular matrix supports breast cancer cell growth under amino acid starvation by promoting tyrosine catabolism
Source: PLoS Biol. 2024 Jan 16;22(1):e3002406. doi: 10.1371/journal.pbio.3002406 (PMC10791009; doi:10.1371/journal.pbio.3002406)
Supplement: S5 Data — The biological replicates are colour coded. (XLSX) [file pbio.3002406.s020.xlsx]

## Sheet: Fig5C
1uM	0.5uM	0.2uM	Control
0.054773	0.062398	0.088485	0.384404
0.106474	0.182905	0.329415	0.518238
0.041287	0.081437	0.142339	0.491747

## Sheet: Fig5D
	Complete media+DMSO on collagen I												Complete media+FAKi on collagen I												Complete media+DMSO on Matrigel												Complete media+FAKi on Matrigel
Day2	2588	2506	2260	3242	2856	3000	3117	3082	3200	1307	1456	1149	2513	2431	2324	2661	2591	2511	2809	2582	2802	1881	1007	1068	3276	4120	3583	2917	2527	3775	2802	2546	1529	2885	2566	2356	3488	3046	2875	3899	2208	4115	2362	2865	2068	2504	1829	3006
Day6	16967	19279	19054	21419	23817	22495	16876	22030	20644	11527	15329	13351	15547	17158	16088	17487	21425	21405	16139	18163	18204	10563	10445	11744	32765	33085	26805	31416	22221	28793	14437	12119	11412	24385	22714	12747	22837	28718	25208	31245	34497	19956	16097	15931	10277	11875	18725	10452

## Sheet: Fig5E
	AA starvation+DMSO on collagen I												AA starvation+FAKi on collagen I												AA starvation+DMSO on Matrigel									AA starvation+FAKi on Matrigel
Day2	2331	2315	2178	2922	3380	2723	3142	2891	2838	1512	1947	1502	2361	2089	2131	2783	2136	2654	2545	2425	2766	1642	1792	1641	3792	3697	3988	2030	1618	2013	2510	2382	2209	4289	3890	2322	1702	2284	2100	2472	1854	1616
Day6	7868	4345	3015	8002	9476	9034	8990	6916	6490	4412	4934	5249	4402	2190	2285	9654	8652	8661	8192	6137	7904	6546	5424	4213	8229	10587	4816	3174	3429	4274	1424	2010	1499	11293	6203	3854	2222	4046	3234	8365	3396	1495

## Sheet: Fig5F
	AA FAK i									AA DMSO
Day 2	2000	2000	2000	2000	2000	2000	2000	2000	2000	2000	2000	2000	2000	2000	2000	2000	2000	2000
Day 6	1834	1944	2436	5814	6126	6188	1932	2275	1736	1298	1335	6542	8438	5774	4572	3280	3214	4130

## Sheet: Fig5G
ctrl	2.5uM PP2	5uM PP2
0.952373	1.09446	0.798336
0.934579	0.876948	0.795945
1.11305	0.968307	0.908021
0.929905	0.926385	0.680267
0.909159	0.773307	0.63274
1.16094	0.77513	0.704721
1.11008	1.03319	0.885857
0.888342	0.843684	0.834442
1.00158	0.859994	0.802599

## Sheet: Fig5H
ctrl	2.5uM PP2	5uM PP2
1.27831	1.10325	1.34266
0.746046	1.14143	0.82076
0.975641	0.957099	1.06453
0.94643	1.55057	0.980928
0.995232	1.15561	0.785213
1.05834	1.49823	1.20929
0.864026	0.789631	0.881751
0.960389	0.643838	0.977615
1.17559	0.865524	1.0605

## Sheet: Fig5I
ctrl	2.5uM PP2	5uM PP2
0.91331	0.828916	0.806503
0.993322	0.881506	0.861722
1.09337	1.01048	0.879502
0.928854	0.918026	0.83175
0.970173	0.912222	0.748073
1.10097	1.08807	0.843011
1.02405	0.799274	0.780153
0.940564	0.857357	0.795772
1.03539	0.894709	0.734576

## Sheet: Fig5J
ctrl	2.5uM PP2	5uM PP2
0.842274	1.03015	0.968194
0.995846	1.01792	1.20496
1.16188	1.14788	1.21647
0.926291	0.992127	0.999608
1.00356	0.959316	1.16762
1.07015	1.03124	1.12829
0.954232	1.07445	1.02136
1.05333	1.07157	1.02917
0.99244	1.0751	1.0267

## Sheet: Fig5L
Com coll I	AA coll I	Com Matrigel	AA Matrigel
3.321	4.535	14.194	11.823
5.149	9.881	6.787	11.231
3.107	2.075	11.557	4.67
5.212	22.285	6.765	4.168
1.06	1.782	3.96
0.664
5.119			17.365
3.964	10.051	21.505	8.039
	6.411	2.165	4.611
	4.929	32.23	15.68
19.532	4.327	3.597
	9.254	17.531
12.475			10.126
9.885			17.274
2.371	8.594	2.01
7.325	9.728	6.602	2.287
12.413	13.468	8.083
7.347	15.558	5.767	22.261
	9.547	9.853
	18.567
20.661			4.465
6.921		8.047
15.409	0.851	3.512
2.555	2.437	2.235	2.329
18.862	3.27		7.572
	2.885
4.174	5.134	3.607
	2.605	17.939	4.33
	2.779	11.459	4.858
10.711		2.109	10.294
2.983		2.646	11.63
1.9	9.084		5.003
6.614	9		14.618
		2.489
		35.346
7.128	9.121		15.233
7.858	19.208
12.313	3.898	5.804	17.072
	6.374	7.237	6.232
5.594	6.932	4.323	17.792
8.452	5.374	5.685
4.03
3.437
	2.604	7.997
7.309
7.629	6.284
7.369	3.289
8.71
8.703
	1.694
2.145
4.181
7.287
2.144	0.591	2.947	2.029
5.886	3.061	4.82	5.089
14.426	6.79	3.983	10.486
	4.681		4.328
5.958		3.49
3.037	3.335	7.972	6.785
10.844	3.736	8.659	4.956
4.362	7.518	4.925	11.779
8.409		7.865
	5.533		3.265
6.137	2.585	6.038	2.694
6.61	5.024	5.538	9.46
5.357	4.451	3.526	3.746
		7.102	10.851
		6.888	5.426
8.071	2.171
4.794	3.663
13.673		3.819	8.864
		3.638	5.207
		5.881	9.54
9.031	3.51	8.756	8.633
3.003	3.569
7.573
10.617		4.564	6.259
10.629	4.722	5.144	2.698
7.969	4.015	5.585	4.994
		4.74
		6.192
3.469
4.494
4.722
8.877	5.179	1.983	3.218
	7.022	4.707
	7.835	4.758
2.165			4.217
1.441			3.926
5.571			4.301
2.846	2.393	3.002
	3.484	2.049
	1.917	3.456	4.384
5.793	2.028		2.14
2.129			2.656
		3.115	1.639
3.083		1.825	3.769
2.904	2.709	1.514
	4.471
	6.857		4.708
2.387		3.454	2.505
4.796		5.325	3.3
3.277	4.42	4.108	3.159
1.3	3.97	3.21	9.079
	4.35	3.572
	2.915	3.99
1.767	2.638		1.284
2.44
2.596		3.465
2.383	6.664	1.258
2.157	6.154	3.028
	2.848	2.974
	3.734

## Sheet: Fig5M
Ctrl coll I	X-linked coll I	Ctrl Matrigel	X-linked Matrigel
2.144	7.76	2.947	2.802
5.886	5.702	4.82	2.586
14.426	8.788	3.983	3.63
			4.076
5.958	2.028	3.49
3.037	12.044	7.972	6.107
10.844	9.026	8.659
4.362	2.874	4.925
8.409	1.943	7.865	4.703
	3.17		4.642
	2.64		5.004
6.137		6.038	5.682
6.61		5.538	1.646
5.357	4.58	3.526
	5.169	7.102
	4.205	6.888	8.874
8.071	3.008		4.357
4.794			6.389
13.673		3.819
		3.638
	4.34	5.881	4.452
9.031	6.988	8.756	4.026
3.003	5.02		4.321
7.573	4.279		2.977
10.617	6.146	4.564
10.629		5.144
7.969		5.585
	3.246	4.74
	5.736	6.192
3.469	4.779
4.494
4.722
8.877	2.774	1.983	3.09
	2.492	4.707	3.756
	2.904	4.758	2.694
2.165	2.242
1.441
5.571			2.967
2.846	3.835	3.002	3.648
	4.932	2.049
	2.115	3.456
5.793	2.148		3.713
2.129			4.241
		3.115
3.083	1.767	1.825
2.904	2.491	1.514	5.602
	4.113		1.408
	2.353		3.335
2.387	2.71	3.454
4.796		5.325
3.277		4.108	2.181
1.3	3.027	3.21	3.468
	5.409	3.572
	2.889	3.99
1.767			1.9
2.44			2.058
2.596	5.065	3.465	4.704
2.383		1.258	1.747
2.157		3.028
	2.778	2.974
	3.912
	2.671
3.056	4.111	4.713	4.33
	4.626	5.171	3.217
	3.008		5.987
3.801			2.055
5.429		2.574
2.554	3.218	4.326
	4.324	2.25	6.59
	7.079		4.493
5.862			4.452
4.565			5.463
	2.335	6.965
	2.636	3.171
5.455	3.565	1.792	3.816
	2.838	4.008	3.391
			5.597
4.385
3.937	2.204	2.642
4.211	2.189		2.825
1.812		3.005	3.067
	3.711	4.562
		5.154
8.079			3.214
3.394			2.507
7.788	2.748	5.511
	1.885	3.341
		3.053	2.333
2.993			2.305
	2.145		4.291
3.677	2.084
	2.716
