# Supplementary material for: The extracellular matrix supports breast cancer cell growth under amino acid starvation by promoting tyrosine catabolism
Source: PLoS Biol. 2024 Jan 16;22(1):e3002406. doi: 10.1371/journal.pbio.3002406 (PMC10791009; doi:10.1371/journal.pbio.3002406)
Supplement: S6 Data — The biological replicates are colour coded. (XLSX) [file pbio.3002406.s021.xlsx]

## Sheet: Fig6D
	Coll I			plas			Matr			plas			CDM			plas
Ala	0.595512	0.116367	0.744625	0.274954	-0.51374	-1.55457	-0.20957	-0.05709	0.542839	-0.79	-1.07	0.16	1.35135	1.54197	1.328	1.4026	1.39095	1.49189
Asn	0.128269	0.384098	-0.74242	-0.17149	-0.56856	-0.01562	0.430454	0.386038	0.629757	0.36	0.69	0.14	0.386488	0.431448	0.558594	0.541981	0.521696	0.185024
Asp	0.379738	0.229965	-0.01784	-0.45883	-0.04808	-0.1611	0.417389	0.476782	0.68049	-0.66	-0.12	-0.21	0.300699	0.212233	0.283777	0.322203	0.061798
Arg	0.381617	0.287312	0.378063	0.939669	0.838631	0.828363	0.255478	0.268396	0.381926	0.04	-0.42	-0.14	-0.16808	0.254452	0.290751	-0.13777	-0.637841	-0.03689
Cys	1.15533	1.48872	1.08861	0.721935	0.177124	0.478458	0.195629	0.176804	0.322617	-0.74	-0.48	-0.45	1.11431	1.24222	1.21596	0.963121	0.922003	0.755075
Gln	0.938543	0.893101	0.951643	0.010813	-0.18113	-1.48967	0.802071	0.691875	0.704943	-1.59	0.5	0.59	0.86219	0.947775	0.937096	0.890089	0.718832	0.681883
Gly	0.628786	0.197577	0.476591	-0.50771	-1.87164	-0.08525	0.090029	0.81712	0.592367	-0.05	-0.65	0.26	1.30834	1.18182	1.29957	1.36855	1.30479
Glu	1.64498	1.69218	1.61034	2.0537	2.01698	1.9563	-0.30208	-0.12553	-0.10063	-1.57	-1.37	-0.96	0.756237	0.810305	0.730503	0.675678	0.649471
His	-1.3217	-0.59344	-0.25531	-0.43757	-1.06	-0.78223	-0.35389	-1.47012	-0.00077	-0.12	-0.52	-0.21	0.299053	0.302977	0.212521	0.091497	0.157045	0.279501
Ile	0.052588	0.1304	0.26614	-2.03857	-2.07967	-1.12741	-0.30208	-0.12553	-0.10063	-1.57	-1.37	-0.96	0.557083	0.771671	0.771795	0.422489	0.669617	0.262878
Lys	1.35742	1.3854	1.31105	1.82074	1.77567	1.74178	0.802071	0.691875	0.704943	-1.59	0.5	0.59	0.86219	0.947775	0.937096	0.890089	0.718832	0.681883
Leu	0.052588	0.1304	0.26614	-2.03857	-2.07967	-1.12741	-0.30208	-0.12553	-0.10063	-1.57	-1.37	-0.96	0.557083	0.771671	0.771795	0.422489	0.669617	0.262878
Phe	3.84206	3.92279	3.88872	1.22335	1.37274	0.92548	3.30198	3.21727	3.16485	1.25	1.37	1.03	2.8591	2.89169	2.86537	0.793339	0.783043	0.756859
Met	2.11472	2.22233	2.01718	0.227858	0.08687	0.056562	1.16838	1.60021	1.5846	0.54	0.34	0.33	1.93229	2.01375	1.99711	1.13396	1.05729	0.763395
Ser	1.06284	1.22425	0.961372	1.099	0.232073	0.085278	1.01157	1.15168	1.14304	0.41	-0.01	0.71	0.846018	1.02483	1.01482	0.912682	0.951927	1.03115
Pro	-0.08043	0.306009	0.001764	-0.17093	-0.41422	-0.35115	0.411013	-0.91311	0.494606	-0.4	-1.03	-0.62	0.557083	0.771671	0.771795	0.422489	0.669617	0.262878
Trp	1.93414	1.98726	1.96782	0.307026	0.413046	-0.40191	1.71596	1.61928	1.64472	0.24	0.46	0.57	1.47377	1.4016	1.48719	1.08411	1.12317	1.14267
Thr	0.65556	1.13734	0.619736	-0.01429	-0.15347	-0.40391	0.578093	0.032627	0.648844	-1.31	-0.93	-1.13	2.49326	2.64402	2.62186	2.9978	2.99641	3.02098
Tyr	3.84206	3.92279	3.88872	1.22335	1.37274	0.92548	3.30198	3.21727	3.16485	1.25	1.37	1.03	2.8591	2.89169	2.86537	0.793339	0.783043	0.756859
Val	-1.3217	-0.59344	-0.25531	-0.43757	-1.06	-0.78223	0.382326	0.032787	0.183828	-0.5	0.09	-0.01	1.21296	1.15788	1.2462	1.29278	1.34958	1.27354

## Sheet: Fig6H
	CAF-CDM				Plastic
Phenylalanine	1	1	1	1	0.3172	0.6418	0.5541	0.2711
Tyrosine	1	1	1	1		0.608	0.5441	0.7466
Fumarate	1	1	1	1	0.7284			0.7877

## Sheet: Fig6I
	plastic									Coll I
Phe	0.0771208	0.0771208	0.0771208	0.0630536	0.0630536	0.0630536	0.0909091	0.0909091	0.0909091	0.96401	0.994859	1.04113	1.58595	0.920518	0.49353	1.45455	0.918182	0.627273
Tyr	0.253626	0.116954	0.0822756	0.00568074	0.00568074	0.00568074	0.00512908	0.00512908	0.00512908	0.880553	0.973028	1.14642	0.806097	0.846431	1.34747	0.940161	1.08326	0.976577
fumarate	0.0029383	0.0029383	0.0029383	0.00346821	0.00346821	0.00346821				0.928501	0.666993	1.40451	1.11676	0.984971	0.898266

## Sheet: Fig6J
	DMSO	FRAX
Phenylalanine	1	0.306717
Tyrosine	1	0.173913

## Sheet: Fig6L
Nt _x000D_siRNA	HPD _x000D_siRNA	HPDL _x000D_siRNA
0.923311	1.11201	0.723546
1.07466	0.881306	0.694207
1.00203	0.806274	0.776293
0.951471	0.845644	0.687212
1.03654	0.73973	0.584201
1.01199	0.780283	0.757235
1.11151	0.813477	0.620248
0.915202	0.840733	0.533449
0.973284	0.960305	0.601265

## Sheet: Fig6M
Nt _x000D_sgRNA	HPDL _x000D_sgRNA
0.965268	0.698539
0.990234	0.662109
1.0445	0.707965
0.99215	0.513297
1.19128	0.705703
0.816565	0.65588
1.09523	0.41244
0.955393	0.46236
0.949379	0.732558

## Sheet: Fig6N
Com DMSO	Com Nitis	AA DMSO	AA Nitis
0.980141	0.941981	0.990238	0.843807
0.994912	0.968447	1.19158	0.635143
1.02495	1.03215	0.818182	0.707444
0.987567	0.940716	1.00536	0.661034
1.00446	0.958381	1.11828	0.656501
1.00797	0.997888	0.876365	0.740985
1.02582	0.977802	0.976744	0.488372
0.963836	1.00341	1.0814	0.767442
1.01034	1.0238	0.94186	0.924419
