# Supplementary material for: The extracellular matrix supports breast cancer cell growth under amino acid starvation by promoting tyrosine catabolism
Source: PLoS Biol. 2024 Jan 16;22(1):e3002406. doi: 10.1371/journal.pbio.3002406 (PMC10791009; doi:10.1371/journal.pbio.3002406)
Supplement: S7 Data — The biological replicates are colour coded. (XLSX) [file pbio.3002406.s022.xlsx]

## Sheet: Fig7B
	Full media																			AA starvation
0h	1	1	1	1	1	1	1	1	1	1	1	1	1	1	1	1	1	1	1	1	1	1	1	1	1	1	1	1	1	1	1	1	1	1	1	1	1
24h	1.59821	1.6452	1.7468	1.74432	2.14655	1.62104	1.91871	1.05257	0.971133	0.932742	1.10788	1.32422	1.14293	1.31557	1.24436	1.33209	1.20784	1.29069	1.34648	1.76981	1.90756	1.64621	2.04706	1.5856	1.92289	2.13935	1.65626	1.19968	1.26849	1.26987	1.58346	1.35479	1.27379	1.40002	1.37763	1.80618	1.21217
48h	1.96423	1.65101	1.86057	1.78038	2.03328	1.91932	2.16767	1.27153	1.20082	1.04311	1.26695	1.7436	1.47029	1.55951	1.44236	1.35089	1.42769	1.58419	1.60739	2.22257	2.51075	2.34534	2.6581	2.32197	2.57826	3.21263	2.31433	1.97835	1.6445	2.12101	2.58787	2.01363	1.76245	1.6997	1.92738	2.19709	1.55908
72h	2.29002	2.00427	1.98332	2.52218	2.81779	2.25095	2.80349	1.599	1.32436	1.26686	1.5065	1.91944	1.6684	1.87801	1.5666	1.3475	1.52527	1.77724	1.79575	3.03776	2.91785	2.98575	3.24449	3.10608	2.99814	3.48872	3.53767	2.50787	1.96572	2.67814	2.28194	2.70309	2.28017	2.07466	2.01435	2.62982	1.90196

## Sheet: Fig7C
AA Ctrl	AA Nitisi
61.3838	51.109
47.5904	30.7352
	35.3982
74.8557	61.9667
74.1459	52.8876
