# Supplementary material for: The extracellular matrix supports breast cancer cell growth under amino acid starvation by promoting tyrosine catabolism
Source: PLoS Biol. 2024 Jan 16;22(1):e3002406. doi: 10.1371/journal.pbio.3002406 (PMC10791009; doi:10.1371/journal.pbio.3002406)
Supplement: S8 Data — The biological replicates are colour coded. (XLSX) [file pbio.3002406.s023.xlsx]

## Sheet: Fig8B
Nt siRNA	HPDL siRNA	PAK1 siRNA
50.78	75.166	55.495
85.681	59.581	41.166
66.606	52.95	44.396
79.994	50.636	45.762
87.374	54.013	44.133
90.131	43.568	57.266
107.329	41.858	72.849
72.6	72.256	57.614
60.809	46.738	66.004
57.589	41.333	50.583
76.82	49.105	38.728
42.836	59.364	55.495
57.004	49.236	53.897
68.819	71.308	32.359
81.652	47.947	73.803
78.577	38.502	63.221
59.196	45.548	75.773
62.266	43.868	46.52
110.697	40.329	71.255
56.836	57.852	70.16
74.524	95.903	38.561
56.332	75.729	36.794
84.261	56.77	43.967
62.018	49.13	76.508
82.021	77.004	38.969
64.801	83.954	37.616
44.255	43.83	34.343
54.331	64.485	67.598
54.205	68.855	76.366
66.999	59.364	67.104
64.463	94.116	44.363
43.3	75.937	45.328
49.096	49.13	26.708
42.406	45.038	76.314
58.196	80.119	43.496
56.92	56.785	43.496
57.657	78.947	56.01
68.348	55.54	63.892
41.932	50.385	37.467
61.621	64.627	85.333
59.62	86.301	54.891
59.999	50.911	64.833
100.638	105.278	50.319
51.641	48.841	93.788
83.561	74.666	50.103
59.843	32.049	51.221
60.12	40.524	55.495
68.236	45.966	39.851
49.741	64.334	74.844
54.747	73.35	37.616
109.304	51.383	31.498
56.277	53.653	70.974
60.106	45.218	62.639
54.101	76.779	75.232
66.073	54.07	110.426
38.361	49.033	73.032
81.665	39.542	83.187
103.871	41.513	39.241
67.933	23.948	54.755
72.348	52.651	59.7
62.038	90.325	38.814
61.187		85.243
58.35	50.467	53.041
102.765	42.007	41.307
69.818	60.034	52.011
77.481	83.027	60.983
59.476	52.202	46.965
54.45	73.554	35.686
68.546	93.93	77.457
69.075	61.621	44.489
82.059	57.988	78.237
58.709	54.389	37.616
46.075	99.982	47.248
45.762	74.577	68.722
52.127	54.77	47.756
52.915	104.953	77.004
40.806	84.112	61.985
52.603	43.811	52.52
77.074	28.648	66.918
45.107	50.894	37.505
64.595	78.947	54.266
61.296	41.227	67.906
50.203	81.489	19.05
59.308	77.981	42.543
65.7	38.793	31.512
55.839	32.256	29.766
52.393	30.668	34.428
56.829	44.038	38.793
61.958	59.853	72.832
55.495	57.6	75.066
93.504	60.434	70.506
42.558	24.48	42.056
54.189	94.882	40.801
67.315	52.962	35.317
51.041	48.362	38.111
61.133	63.221	30.594
68.855	41.548	53.197
36.425	60.586	60.106
83.107	49.803	14.163
41.307	44.339	74.75
52.25	87.821	43.872
45.273	58.417	32.602
97.83	34.282	55.682
34.794	24.818	47.344
83.15	43.887	38.502
85.703	58.758	26.887
49.941	92.393	32.359
56.953	38.209	43.126
96.303	22.198	25.691
44.255	29.478	44.588
65.789	30.668	23.224
68.692	35.098	56.924
77.553	67.549	39.61
47.322	57.295	54.565
62.376	31.233	42.971
38.149	46.894	29.605
44.475	84.9	41.619
50.673	63.536	55.618
81.471	96.422	53.897
41.594	43.525	39.241
38.491	40.08	40.851
55.288	54.891	43.165
64.347	14.251	54.5
35.269		35.534
30.162	37.969	68.692
46.81	34.74	66.174
97.072	61.187	35.686
87.071	65.51	50.653
67.568	49.837	43.573
103.58	90.325	47.133
50.87	39.746	54.816
84.645	44.17	28.85
33.453	25.052	51.111
41.548	39.473	36.522
47.45	44.788	22.826
42.879	55.495	57.733
32.333	94.504	51.903
33.552	72.218	58.335
57.121	48.172	43.792
74.266	40.801	52.25
50.311	45.653	41.609
60.386	51.367	45.305
58.624	55.118	94.671
75.324	32.894	47.756
72.253	55.54	52.25
107.422	38.491	62.918
87.709	44.433	45.817
32.397	40.39	34.087
113.957	97.726	68.394
61.367	44.732	42.027
58.335	32.359	36.72
56.935	78.968	45.452
36.385	21.474	62.413
37.754	37.238	97.521
58.021	48.637	33.471
84.864	25.933	60.02
106.091	61.675	98.599
55.213	48.961	71.57
60.462	45.01	52.536
47.878	28.994	51.899
57.542	27.852	20.195
59.434	34.74	16.166
38.728	28.648	25.415
13.284	20.804	37.238
45.232	21.972	54.251
40.514	35.779	17.358
28.414	34.668	25.052
37.417	25.447	28.179
28.648	28.297	27.125
37.149	16.523	31.498
44.396	21.474	26.567
45.653	22.57	26.473
60.86	98.574	23.791
29.703	30.01	57.266
33.867	19.05	13.956
56.902	22.826	21.934
	21.279	21.474
	19.05	20.804
	20.071	27.217
	28.385	29.675
	18.247
29.422	42.734	24.548
31.233	35.098	34.86
44.936	27.612	32.894
32.049	26.599	28.994
44.133	34.74	30.121
22.972	39.241	32.256
66.142	41.004	51.641
66.117	19.737	34.86
69.78	36.425	38.361
71.976	10.639	33.768
61.958	19.353	30.121
50.829	52.011	37.505
41.368	16.822	27.217
40.514	54.036	32.894
41.065	31.419	52.962
46.965	20.4	41.065
47.318	25.545	23.08
40.08	40.801	30.368
25.61	54.755	67.807
76.222	24.241	44.881
29.422	48.31	18.608
22.826	54.755	20.4
36.218	54.036	29.703
26.567	31.233	23.685
35.499	26.599	45.762
67.734	28.502	62.904
27.792	26.599	37.947
27.095	16.166	27.612
36.969	23.791	21.628
77.949	19.694	25.965
50.186	15.696	22.57
56.594	27.612	28.414
32.256	39.997	28.414
30.777	35.216	44.881
32.256	40.493	17.549
53.881	23.721	19.694
22.826	38.728	53.088
38.9	44.133	21.972
51.674	46.52	37.616
42.264	27.37	29.703
		52.25
68.126	40.39	28.179
31.019	24.65	33.496
33.496	23.08	16.32
28.297	30.992	43.944
38.1	31.918	32.256
21.972	25.052	44.788
33.571	55.719	32.64
31.18	54.891	29.787
32.564	33.768	23.685
53.711	21.934	34.063
62.586	46.912	20.804
42.125	30.203	41.004
61.783	29.787	39.997
61.958	28.385	23.26
50.103	27.125	29.927
42.889	42.597	25.052
37.771	24	26.848
42.007	53.881	67.734
46.538	36.493	58.417
32.564	45.139	25.052

## Sheet: Fig8C
Ctrl	Nitis	Frax
79.157	48.172	51.383
123.39	54.77	55.495
65.941	50.319	25.805
70.433	63.063	78.746
55.973	69.827	35.988
73.191	82.008	62.426
95.555	44.489	31.498
77.8	78.746	31.918
86.705	73.396	34.74
79.587	68.431	45.305
71.57	54.679	51.123
69.72	69.935	56.902
58.574	84.527	129.023
69.72	54.816	52.186
52.647	50.385	57.266
71.372	41.548	34.86
73.225	56.077	33.941
78.704	56.785	87.934
41.609	77.295	55.839
108.202	63.339	47.318
93.468	77.295	72.356
66.905	41.868	60.144
80.781	95.25	32.256
50.253	59.978	42.007
56.682	95.903	39.049
72.986	34.74	40.018
55.495	39.997	34.161
45.158	46.52	55.719
80.802	76.222	31.206
73.441	77.166	56.77
71.709	41.468	42.027
77.521	85.633	40.801
109.19	42.889	81.325
64.563	49.853	52.647
60.586	68.236	59.406
64.833	77.521	51.818
66.205	64.214	47.248
48.688	65.51	56.55
107.925	61.961	71.57
90.619	65.029	22.533
71.976	66.092	43.944
94.495	55.42	36.72
133.468	57.484	47.599
173.395	43.83	35.849
53.665	64.795	44.038
70.962	82.191	53.197
83.377	38.707	46.161
61.337	38.728	111.364
69.481	62.065	52.25
72.356	71.663	53.835
72.126	82.836	47.895
66.818	43.887	73.043
62.279	49.046	53.088
69.301	46.52	46.52
79.806	65.204	83.666
93.93	99.607	72.643
34.86	48.499	103.492
89.548	64.524	43.658
77.682	52.536	26.567
101.166	62.065	77.896
80.471	60.476	65.548
77.553	70.974	76.831
58.417	68.285	33.546
62.426	52.663	53.463
65.789	54.389	62.279
51.899	50.467	51.754
40.184	55.704	49.853
42.558	69.97	66.756
62.266	48.017	69.684
93.075	35.05	98.843
43.352	55.405	90.647
68.782	46.752	46.323
49.046	57.701	55.719
58.688	65.51	70.998
95.381	39.83	64.214
89.854	49.636	35.428
59.097	81.479
77.51	96.076
53.463	48.431
70.113	71.068
41.378	47.199	46.912
100.292	47.951	33.645
55.224	24.241	53.897
59.55	59.853	35.216
46.025	57.295	56.21
67.222	28.038	43.525
44.546	27.702	60.241
54.224	31.18	40.801
43.929	56.671	32.564
76.342	28.648	39.007
53.041	71.448	71.814
64.45	41.688	31.419
72.6	31.14	51.641
31.873	34.355	68.043
34.288	57.589	43.275
34.246	50.817	65.903
31.67	43.343	52.536
181.996	58.236	31.18
88.249	60.685	50.467
43.801	68.643	26.316
41.967	53.42	42.558
80.781	42.918	47.04
36.132	52.031	83.31
66.371	36.178	48.349
60.221	33.799	34.409
75.588	49.371	40.277
54.469	36.184	49.033
49.974	32.262	32.64
38.841	51.951	75.302
116.108	30.756	37.272
82.516	40.984	21.896
60.901	32.256	25.708
47.322	39.325	37.417
46.77	33.645	29.822
49.046	77.548	22.505
55.585	51.367	34.722
64.104	47.878	47.252
64.524	46.133
43.034	53.951
43.792	64.782
96.076	48.773	66.249
77.177	45.762	38.209
44.713	84.112	26.708
54.45	23.26	56.017
106.395	57.83	41.619
60.144	49.569	48.038
82.008	26.473	24.918
90.362	39.177	31.768
74.297	52.186	30.979
39.049	45.323	50.845
73.18	45.158	57.996
72.126	60.324	35.151
90.15	74.577	50.422
70.857	53.338	46.965
124.852	37.616	48.538
59.867	43.256	50.607
69.78	48.362	24.008
108.21	44.038	45.139
71.976	42.753
53.088	46.912
58.06	31.866	12.707
77.004	115.955	75.577
76.342	27.912	61.286
47.089	59.406	24.181
113.496	49.13	46.52
35.592	43.944	53.548
90.362	40.739	23.799
78.778	104.953	27.582
73.904	44.788	40.416
79.22	62.319	25.805
81.202	63.471	38.415
130.415	36.493	64.772
45.452	59.644	56.328
37.683	40.984	24.565
55.659	83.954	25.805
87.059	66.606	31.479
54.891	68.175
52.647	42.185
67.881	33.941
84.142	57.004
47.336	61.675	61.944
50.78	59.574	24.103
58.417	27.217	43.658
66.606	15.59	32.97
23.791	30.231	64.279
44.17	30.587	33.571
31.073	36.493	27.125
43.658	19.694	61.024
69.97	16.32	14.425
24.241	28.502	27.431
36.149	41.004	26.125
30.01	19.353	29.422
29.787	15.59	12.902
53.711	56.829	30.587
49.451	20.804	29.422
34.932	20.4	21.003
26.125	19.353	22.085
71.883	23.26	21.628
58.46	18.063	23.367
38.491	22.085	22.863
22.085	27.339	26.599
36.946	28.414	16.822
31.233	29.251	60.654
64.884	33.867	30.45
42.597	40.018	30.231
37.947	30.203	33.471
39.304	39.494	29.251
55.973	49.636	39.177
40.08	25.447	38.296
32.97	24.48	24.784
46.752	31.419	44.936
45.066	37.616	42.007
65.408	37.216	25.708
36.946	46.538	42.967
49.803	30.45	25.965
50.253	60.654	52.915
31.019	25.708	33.071
61.337	63.339	24.818
33.046	26.599	24.818
54.74	22.863	30.587
51.221	22.533	49.569
31.866	26.567	29.251
49.837	51.866	45.762
34.74	30.668	35.686
47.318	25.61	23.26
86.743	21.003	18.786
29.45	35.849	38.793
25.052	35.686	30.992
43.372	38.122	28.85
45.066	48.362	20.154
25.052	31.206	24.784
60.034	31.498	40.08
67.906	50.583	28.326
59.406	39.049	31.206
44.489	24.818	47.318
47.476	25.837	18.786
70.255	29.675	27.217
54.435	58.9	37.149
44.881	69.072	22.57
66.955	53.416	21.896
37.947	39.473	21.357
46.965	24.548	34.063
38.664	25.805	32.049
33.471	27.582	23.224
25.052	13.896	33.867
45.066	11.099	27.702
40.514	34.932	21.474
35.24	21.972	26.567
41.227	57.96	21.003
32.487	40.411	25.447
18.109	24.103	23.791
32.97	81.967	16.32
26.125	21.357	32.333
55.118	31.735	27.702
49.636	34.86	56.017
26.599	47.581	42.125
44.881	40.184	30.368
40.493	32.64	17.549
43.275	13.47	22.273
70.433	28.414	45.066

## Sheet: Fig8E
Ctrl	Nitis	Frax
1	0.800465	0.343439
	0.423092
1	0.650274	0.246882
0.988404		0.176156
	0.731598	0.193373
1	0.561717	0.31282

## Sheet: Fig8F
Nt _x000D_siRNA	HPDL _x000D_siRNA	PAK1 _x000D_siRNA
0.913216	0.58466	0.694011
1.03554	1.1855	0.591264
1.05124	0.864922	0.575199
	0.247454	0.621001
1	0.835442	0.669083
	0.438082	0.738797
	0.438442
1.25615	0.78755	1.10396
0.938801	0.347388	0.575083
0.754371	0.639538	0.821631
1.05068	0.655518	0.418972
