# Supplementary material for: The extracellular matrix supports breast cancer cell growth under amino acid starvation by promoting tyrosine catabolism
Source: PLoS Biol. 2024 Jan 16;22(1):e3002406. doi: 10.1371/journal.pbio.3002406 (PMC10791009; doi:10.1371/journal.pbio.3002406)
Supplement: S9 Data — The biological replicates are colour coded. (XLSX) [file pbio.3002406.s024.xlsx]

## Sheet: FigS1B
	Complete media on Matrigel									Complete media on Plastic
Day2	179882	131558	187387	92902	95352	97713	111757	114865	102777	147099	140967	142016	122357	117245	95925	108319	109851	103205
Day4	353544	318122	351213	179228	130581	163625	130519	209847	214811	310096	265055	316879	186853	212202	196492	208706	163459	140157
Day6	721632	778880	689262	473230	352706	248806	449269	511743	222657	753014	857430	840551	484944	487789	486771	486118	364168	435770
Day8	692848	980119	801051	531591	597038	647319	766718	687516	607974	791589	861465	846423	704820	645651	561440	805538	547980	597660

## Sheet: FigS1C
	Gln starvation on Matrigel									Gln starvation on plastic									AA starvation on Matrigel									AA starvation on plastic
Day2	116737	122932	117903	72709	74641	71990	120332	111678	110227	73051	83387	71126	61046	68449	50233	77444	80831	66791	140167	170440	173561	93782	86896	107074	152691	136005	139864	65205	65887	91424	51081	53425	50508	88885	79879	49090
Day4	187713	202248	151455	82412	95157	63634	95193	156594	137786	82363	82716	79426	67856	60583	59829	85569	87899	78039	505194	394783	365639	90421	201625	164003	103090	169083	129693	63472	52940	50239	41956	37847	40630	49164	45760	45473
Day6	229715	292663	200323	117687	125768	112963	149771	193321	185034	89216	86107	95557	78611	67199	67675	66378	68579	39504	295984	388919	308649	208777	332526	203283	165304	93727	184854	43690	51013	50170	35072	34578	34878	50394	43803	48286
Day8	317565	313432	327636	145145	230329	198930	225612	299572	272149	63761	66336	57667	76057	62882	49062	69655	47019	59065	389150	381422	503229	193735	299977	297439	144049	154654	109544	40786	42646	47390	36823	36466	36287	53968	40181	41249

## Sheet: FigS1D
Gln matr	Gln plastic	AA matr	AA plastic
3.10949	0.907475	2.91746	0.616533
3.06902	0.944123	2.85952	0.644649
3.2081	0.820742	3.77271	0.716361
1.42121	1.08248	1.45243	0.556627
2.2553	0.894965	2.24893	0.551231
1.94786	0.698272	2.2299	0.548525
2.20912	0.991361	1.07994	0.815796
2.93331	0.669195	1.15944	0.607388
2.66479	0.840639	0.821252	0.623532
