# Supplementary material for: The extracellular matrix supports breast cancer cell growth under amino acid starvation by promoting tyrosine catabolism
Source: PLoS Biol. 2024 Jan 16;22(1):e3002406. doi: 10.1371/journal.pbio.3002406 (PMC10791009; doi:10.1371/journal.pbio.3002406)
Supplement: S10 Data — The biological replicates are colour coded. (XLSX) [file pbio.3002406.s025.xlsx]

## Sheet: FigS2B
	Complete media on Matrigel									Complete media on plastic
Day2	238164	123254		127923	259047	221760	199199	159824	165767		210520	152012	346725	288571	286767	267481	258777	202124
Day8	924862	973350		941683	1020770	1039145	431719	719246	777684		756379	707685	811249	753670	708199	494615	353870	330050

## Sheet: FigS2C
	Gln starvation on Matrigel									Gln starvation on plastic									AA starvation on Matrigel									AA starvation on plastic
Day2	46740	76166	60249	97774	84979	95402	70456	74338	62118	56237	57872	48041	114235	118144	107907	59793	63401	60031	194273	235908	143309	251850	284182	290042	224441	202007	229933	119118	111278	108292	199521	189697	184526	198868	136355	118202
Day8	61242	64859	72474	74511	95930	85699	67108	72201	81670	56992	45692	41214	84622	86904	80650	61428	56920	49894	288582	288788	347281	354443	347605	397086	362818	356082	318223	201086	195935	246377	285787	258143	294472	239866	216811	254386

## Sheet: FigS2D
AA plastic	AA matr	Gln plastic	Gln matr
1.32501	1.26328	0.748078	0.824843
1.29107	1.26418	0.599754	0.873558
1.62344	1.52024	0.540976	0.976122
1.88313	1.55159	1.11075	1.00356
1.70097	1.52166	1.1407	1.29204
1.94036	1.73826	1.05861	1.15424
1.58054	1.58825	0.806305	0.903849
1.42863	1.55877	0.747133	0.972445
1.67622	1.39304	0.65491	1.09998

## Sheet: FigS2F
	Complete media on Matrigel									Complete media on plastic
Day2	336045	345321	268296	179669	261992	191335	200826	249094	190853	408525	401638	388053	304839	467693	265778	251683	220774	216026
Day8	983901	1056360	1092960	742941	937739	949145	651878	697167	703124	1026644	1008389	847601	931378	904489	839612	716712	677998	607883

## Sheet: FigS2G
	Gln starvation on Matrigel									Gln starvation on plastic									AA starvation on Matrigel									AA starvation on plastic
Day2	309319	247382	293830	200958	247143	312786	153027	176172	128629	232350	211966	196988	219053	195869	207140	132112	129146	121129	252664	213168	232476	177513	256516	244199	134765	153988	144992	172027	179271	196759	119444	161691	110525	108760	79666	85540
Day8	590421	683470	516773	989201	943883	1149995	667036	602711	635184	266876	287231	250289	352041	294077	298098	225663	190796	195512	343626	338710	267508	283028	332694	269555	206671	166239	185216	231119	208428	200450	148745	143911	134358	137654	109023	109461

## Sheet: FigS2H
Gln matr	Gln plastic	AA matr	AA plastic
2.56798	1.45944	1.70837	1.71385
2.97269	1.57076	1.68393	1.54559
2.24766	1.36874	1.32994	1.48643
4.30244	1.92518	1.4071	1.10301
4.10533	1.6082	1.65402	1.06716
5	1.63019	1.34012	0.996324
2.90121	1.23407	1.02749	1.02077
2.62144	1.04339	0.826474	0.808454
2.76268	1.06918	0.920821	0.811702

## Sheet: FigS2J
	Complete media on Matrige									Complete media on Plastic
Day2	11400	17100	18900	25400	36400	39100	12100	16300	12100	25400	31600	37900	48800	45800	40300	35800	25300	26000
Day4	139000	108000	175000	151000	146000	148000	116000	111000	169000	193000	196000	174000	229000	222000	225000	134000	145000	134000
Day6	237000	260000	274000	236000	273000	234000	202000	239000	241000	262000	267000	245000	237000	271000	225000	235000	287000	255000

## Sheet: FigS2K
	Gln starvation on Matrigel									Gln starvation on Plastic									AA starvation on Matrigel									AA starvation on Plastic
Day2	13600	17300	12500	20400	18200	16300	5590	4610	7760	11700	10200	9310	8500	8860	8130	13500	3750	5220	16700	16600	13300	28000	19200	28700	8750	10500	13500	25400	12600	26300	12600	7920	8840	4800	4620	12800
Day4	45300	38800	55800	72200	84600	75500	37800	33000	28600	23900	20900	14600	23600	16200	17500	11600	11300	15400	44800	30800	39400	28800	32600	34300	22200	21900	15100	28600	21800	21900	15500	12000	35300	7720	6100	13700
Day6	81100	86000	91700	115000	100000	78900	61800	59200	83300	27700	22700	21600	24800	52800	12500	9800	11900	19700	44800	46000	47800	28000	24300	31800	22000	37900	52000	12400	13300	16800	13300	9520	11100	4730	4600	5770

## Sheet: FigS2L
AA plastic	AA matr	Gln plastic	Gln matr
0.963065	2.5971	3.14892	6.27817
1.03297	2.66667	2.58052	6.65749
1.3048	2.77101	2.45548	7.09874
1.03297	1.62319	2.81925	8.90246
0.739386	1.4087	6.00227	7.74127
0.862099	1.84348	1.42099	6.10786
0.367363	1.27536	1.11406	4.7841
0.357266	2.1971	1.35278	4.58283
0.448136	3.01449	2.23949	6.44848
