# Supplementary material for: The extracellular matrix supports breast cancer cell growth under amino acid starvation by promoting tyrosine catabolism
Source: PLoS Biol. 2024 Jan 16;22(1):e3002406. doi: 10.1371/journal.pbio.3002406 (PMC10791009; doi:10.1371/journal.pbio.3002406)
Supplement: S11 Data — The biological replicates are colour coded. (XLSX) [file pbio.3002406.s026.xlsx]

## Sheet: FigS3B
Com coll I	Com Matr	Com plastic	AA coll I	AA Matr	AA plastic
4.58624	15.5251	4.63768	23.2346	27.59	17.1053
4.45783	12.8892	3.10752	23.3434	25.4704	13.8138
6.37776	9.03328	3.45557	25.6566	24.4121	10.2041
1.80227	3.43512	5.05051	30.5556	8.52368	50.8772
2.36718	3.67677	4.77658	14.7826	6.27551	48
2.35772	3.82923	7.41222	15.2016	6.39488	55.3846

## Sheet: FigS3C
Com coll I	Com Matr	Com plastic	AA coll I	AA Matr	AA plastic
11.0573	38.6945	19.2086	74.2029	55.6061	68.1818
9.21132	36.513	14.8298	57.7299	26.5625	46.1538
8.17299	37.3273	13.3074	31.9062	31.8263	34.8837
7.65675	30.5636	5.24989	34.1826	50.7293	26.2443
7.57278	34.3226	3.90014	35.3113	38.0144	30.2932
6.69788	25.3269	3.36643	33.6274	42.2202	29.4416

## Sheet: FigS3D
Com coll I	Com Matr	Com plastic	AA coll I	AA Matr	AA plastic
6.42823	4.98177	4.61669	5.17449		14.0625
4.80187	6.33701	3.36293	8.06697	17.562	19.2982
2.13483	4.71077	3.22931		11.3872	27.4725
5.73689	1.89394		1.85185		3.30189
3.33333	1.49254		3.23741	3.84615	12.4625
7.69231	0.918485			16.129	7.82998
11.8684	10.5564	8.92061	13.1679	10.4218	14.3302
6.77824	5.81717	2.28887	19.3084	4.83871	5.96026
8.77684	2.13755	2.39327	14.3552	5.1282	12.7273

## Sheet: FigS3E
Com coll I	Com Matr	Com plastic	AA coll I	AA Matr	AA plastic
17.8265	4.83979	4.66836	4.48654	27.7445	40.3141
39.6842	5.78171	3.27066	5.01601	36.8171	33.1126
22.58	6.83032	3.48311	5.19366	22.0709	57.1429
2.3628	2.27863		6.08	3.36134	4.37711
11.5836	7.21988		10.3139	10.2564	5.44218
9.08777	11.3026		9.31507	9.70874	9.76
10.3365	3.44705	2.39405	8.14273	2.67857
	3.09006	1.1392	2.48668	7.18954	3.4188
	2.66312	3.81942	5.67515	1.05541	14.1593

## Sheet: FigS3G
Com coll I	Com plastic	AA coll I	AA plastic
0.46368	0.337	15.2147	19.0476
0.82526	0.58309	18.7381	44.8276
0.85571	0.78939	12.4641	46.4286
0.53147	0.31175	3.99105	22.0859
0.81186	0.47217	7.6357	5.02794
0.42577	0.48656	4.27157	12.1739
0.42366	0.51676	0.6502	2.12321
0.43595	0.71899	0.82299	2.78293
0.62903	0.45125	1.04654	16.4038

## Sheet: FigS3H
Com coll I	Com plastic	AA coll I	AA plastic
2.499	2.35545	37.4709	41.5254
2.2895	1.93515	30.33	49.4506
3.24379	2.10526	52.576	50.641
2.54547	0.96374	8.01176	25.974
2.40646	1.07018	8.46111	33.7838
2.30927	1.26095	14.3016	47.8261
3.13444	1.81076	1.63981	20.6186
3.12664	1.88942	1.72533	33.3333
3.12931	2.14134	1.72389	48.5714

## Sheet: FigS3I
Com plastic	Com coll I	AA plastic	AA coll I
0.293255	0.826806	1.88679	9.26925
3.60656	1.52964	4.25532	14.8616
0.382166	6.74235	17.0213	9.26225
3.50846	1.4975	5.73871	4.15351
6.65304	3.36943	14.7495	4.25092
2.12738	3.6205	14.0696	4.18191
0.726769	4.17072	10.6383	27.5345
2.75663	6.11948	4.96894	11.5937
14.6862	5.10426	1.7199	7.79093
1.33422	3.53224	3.3033	3.82723
2.79182	2.49524	0.961538	3.28502
4.83942	5.52326	2.60586	4.80993

## Sheet: FigS3J
Com plastic	Com coll I	AA plastic	AA coll I
8.40404	5.36332	7.16981	4.02685
14.8727	5.45723	11.9718	6.74157
20.0484	8.61846	15.7895	6.48944
5.38894	8.5164	4.24264	21.6749
5.27372	8.40015	3.5309	20.2482
4.97066	9.98749	4.3405	10.1008
5.98517	2.66904	0.865737	10.2167
2.71427	3.78561	1.49813	9.45431
4.89954	3.09278	0.501463	7.7435
6.59083	8.36386	4.52489	17.7885
5.23984	9.48539	3.78378	11.9699
4.86476	11.1048	1.36054	17.601
