# Supplementary material for: The extracellular matrix supports breast cancer cell growth under amino acid starvation by promoting tyrosine catabolism
Source: PLoS Biol. 2024 Jan 16;22(1):e3002406. doi: 10.1371/journal.pbio.3002406 (PMC10791009; doi:10.1371/journal.pbio.3002406)
Supplement: S12 Data — The biological replicates are colour coded. (XLSX) [file pbio.3002406.s027.xlsx]

## Sheet: FigS4A
Ctrl	MHY
1	1.29237
1	1.05053
1	1.36779
1	1.19517

## Sheet: FigS4B
10A Ctrl	10A MHY	DCIS Ctrl	DCIS MHY
12547	12688	12751	15969
10391	10589	13479	11234
13542	14094	13411	11459
12342	13012	10947	9787
11378	10210	13792	12416
11238	12358	14020	11579
11526	13808	10542	10364
11918	11837	12477	9775
11896	13229	9617	8968
