# Supplementary material for: The extracellular matrix supports breast cancer cell growth under amino acid starvation by promoting tyrosine catabolism
Source: PLoS Biol. 2024 Jan 16;22(1):e3002406. doi: 10.1371/journal.pbio.3002406 (PMC10791009; doi:10.1371/journal.pbio.3002406)
Supplement: S13 Data — The biological replicates are colour coded. (XLSX) [file pbio.3002406.s028.xlsx]

## Sheet: FigS5A
Com DMSO	Com E64d	AA DMSO	AA E64d
0	6.34917	0	1.45288
1.29498	3.32594	7.99572	0.38257
0.375465	3.1709	5.53871	2.79843
0.013388	7.81499	0.100978	0.700303
0.276012	14.2297	13.8795	0
5.13094	0.223904	1.96197	6.69433
0	3.93127	2.86399	2.36249
3.31439	0.934567	0	1.94406
0.025505	1.83839	0.40124	2.88758
0	10.5855	0.079124	3.4161
0.07377	2.59487	0.411995	2.25492
0	6.2049	0.41317	9.29215
1.22219	53.2656	1.09954	1.25023
0	2.28517	2.05764	2.38672
0	7.67736	0	0.655698
0	30.4319	0	0.691474
0	24.0844	0	0.353807
1.63636	17.0319	0	0
2.6383	4.73513	0	0.724269
1.85848	11.4124	0	4.35492
1.43829	8.20582	5.79407	0.597188
0.466553	8.52269	0	1.8427
0.016855	3.39333	0	1.12837
0.842929	0	0	0.947874
1.34472	4.31538	0.11628	1.29047
0	10.7558	0	0.85362
0	9.09684	0	1.8618
0	3.34917	0	2.82282
0.050508	3.12247	0.918613	1.14308
0.766674	5.92502	0	3.34874
0	3.78819	0	1.24391
0.196907	16.1506	0	17.8536
1.93562	5.97309	0	0
0	2.34277	0.2564	2.58688
6.7813	0.951227	0	1.95847
0.191589	24.9209	0	3.97608
0	0.864277	11.6034	4.74872
0	2.50683	0	2.29472
5.58341	5.35499	0	0.138027
3.63292	3.05807	0	2.3764
6.23008	4.44851	0.181556	6.97925
4.71211	1.44215	0	0.293225
0.300354	3.24419	0	2.08414
0.430598	3.98012	2.26721
4.79156		0
2.24507		0
1.99157		0
6.82065		0
0	4.37535	14.228	0.900125
0	1.69271	0	5.22682
0	25.1383	0	0
0.160534	1.16319	0	0.41744
0.106051	2.74292	0	0.954626
8.42173	8.94216	0	1.96937
14.1401	2.65347	0.48687	0.287509
0	3.73082	0	11.0593
0.075694	1.41772	0	0.719399
0	1.07305	0	0.371112
41.105	1.701	0.344004	1.01213
15.4343	4.69713	0.576394	7.78683
21.6582	11.1498	0.129133	1.74397
8.76734	2.39933	2.42932	0.813671
4.63673	2.95479	0	7.33214
0	5.25216	1.41121	0
0	2.43058	3.43944	0.515605
0	6.19117	0.158672	5.7666
0.007134	1.3597	11.3211	0.842025
0	5.70483	3.8093	0.753253
0	8.77419	0.024339	2.32821
34.614	5.93367	0	0.675582
0	4.27385	0	3.72834
6.28966	22.0548	0	0
0	8.27258	16.2725	1.01387
0	7.14545	8.23011	0.567392
0.110724	6.85934	1.76318	2.62344
2.51175	19.6912	5.12559	3.49615
0	22.1663	1.72576	0
0	22.5007	8.0832	0.714212
0.227363	3.97517	0.158674	0.503955
0	3.53591	4.83929	2.60284
0.125009	10.3642	0.462584	7.26592
0	5.96592	0	1.3238
0	15.6019	0	3.86591
2.98066	8.34924	0	3.3097
1.04303	3.72674	0	1.39362
0	4.44802	0	1.31681
0	6.87748	0	2.10665
0	15.9058	0	2.23752
0	2.013	0	0.708485
11.6669	0.217814	0	2.18167
0.597543	2.11045	0	1.25013
0	2.59117	0	0.956274
2.60807	2.32509	0.319121	8.56708
0	2.03423	0	0.854023
0	0.56006	0	1.44788
12.0937	3.56598	0	1.50923
0.03824	7.2617	0	3.63567
0	12.7981	0	4.67547
0	6.25878		6.97168
	7.82213		0.533424
	1.37436		7.31606
	0.017474		11.7069
	1.89576		0.658458
			0.416438
			1.26512
			2.3928
			1.05404
			1.48757
			1.33123
			10.69
10.1117	14.1062	0	10.3453
5.27431	9.36902	0	9.05303
4.81385	4.63823	0	4.25597
7.20174	1.20165	0	5.1342
8.97597	12.1951	0	1.2796
9.40851	2.44579	0	12.8854
1.09575	2.43495	0	20.9134
6.54491	5.91894	0	4.32882
0.901538	34.3045	0.429941	6.57266
2.58348	1.59279	0	2.4189
2.35353	3.86948	7.56959	3.5279
13.9987	8.7892	0.340003	15.3711
2.86292	7.10687	0	3.28359
10.2177	12.4119	0	5.12135
5.82133	11.0826	0	12.948
1.19069	2.46522	0	0
5.68558	4.75678	13.0496	2.70898
11.4449	14.679	7.7164	7.19018
3.46104	3.13429	1.68611	0.369916
4.33845	9.64291	0.026235	1.13645
0	4.54827	0	3.95097
8.23054	6.00489	0	31.2618
2.91586	7.95776	0	3.17611
1.60341	5.56188	0	0.162237
2.51874	0.709757	11.255	4.55717
8.13392	0.805035	0	0
1.08127	13.4338	2.95288	0.567162
2.18657	10.0273	12.3499	2.35304
1.40438	11.3648	0	10.6945
1.24839	3.11673	0	3.80296
2.62566	2.14925	0	1.87323
0.214287	4.24013	0	1.10726
0.495221	3.90417	1.40365	2.15251
0.486039	2.80763	0	1.40033
0.603427	6.72478	0	11.2323
0.508671	2.12905	0.125127	1.02909
0	3.61552	0	4.67221
2.33675	1.10414	0.116322	1.45443
1.17112	12.4427	0.246373	1.1164
0.809542	4.87862	0.118895	0.57904
3.28013	9.03601	0	7.47703
4.50569	4.07657	0	0.603028
4.43343	2.74664	0	6.6307
3.81548	2.56445	0	2.25694
4.10826	1.37268	2.3251	5.12578
0.320602	22.0718	0	24.3926
1.07579	3.59956	0	4.22667
1.19625	10.0641	0	0.486616
0.820022	4.80202	0	0.965616
0.155031	2.6039	0	1.33602
0	14.4681	2.56511	1.12371
23.0239	7.77465	0	3.94977
2.53999	1.17548	0	2.55345
8.67205	4.74169	0	2.28964
21.5194	3.0461		0
0.591221	4.8689		1.56352
0.343312	5.13657		1.37107
0.151649	15.3068		3.88746
3.25924	5.62535		2.19504
0	2.02594
	2.75305
	4.6294
	5.66117

## Sheet: FigS5B
Com DMSO	Com E64d	AA DMSO	AA E64d
4.00454	5.76348	0.23233	0.84248
0	1.79765	0.19532	6.03052
0.04005	0.46493	0.04237	13.6977
0.72787	0.88146	0.02943	0.60301
1.18902	12.2362	0	1.24885
0.44557	3.16746	1.04713	0.91233
0	13.9667	0.28205	3.73169
0.06123	2.74938	0	0.95257
0.16193	1.97478	0	2.50633
0.05017	3.79223	0.28262	2.50088
3.97756	2.19439	0	0.01246
0	4.78211	0.84919	3.19182
0	1.77214	1.22168	2.6411
0.19934	5.07504	0.07529	9.29854
0.17588	2.39846	0.01466	1.19526
16.1127	3.83446	0.10673	0.71586
7.92847	6.55836	0	1.51069
8.94208	0.40798	0	3.09405
4.61606	6.89144	0	2.69764
5.39391	0.90005	0	6.19831
5.41022	1.46472	0	1.055
6.36528	6.07628	0	6.24118
1.87346	9.4095	0.1732	1.83812
2.84632	7.86104	0	1.20214
7.13488	3.18311	0.04345	1.04241
2.53783	10.9371	0	4.60057
2.76248	3.67123	0	4.94419
2.44431	4.41397	0	6.78156
1.03914	1.89002	0	7.36732
1.64716	2.29134	0	15.5609
7.8298	11.2477	0	1.41567
3.51407	0.88951	0.02152	0
4.98821	8.22135	0	3.74864
3.24313	19.0386	0.15285	0.74497
0.53886	24.055	0.02147	6.16458
0.26587	7.73167	0.19627	5.91215
2.14034	14.2104	0	0.40518
1.89212	11.3314	0.24528	0.19436
0.81369	5.4397	0	5.59739
0.82898	4.00113	0.26208	5.37549
0.35572	1.99112	0.03129	3.02772
0.89432	11.2178	0.21016	8.01213
0.54422	4.31359	0.03396	3.98278
0.65524	8.85494	0.41344	7.90779
0.4826	3.46732	2.35949	23.0125
0.07911	22.0726	0.32849	8.00509
0.03365	6.14048	0.03295	7.70663
0	11.4933	0.02318	3.88573
0.15156	8.75522	0.40771	1.95214
	8.25842	0	6.19269
		0.29858	0.44541
			4.77385
0.169728	21.9512	0	15.8185
2.51804	17.2899	0.85537	19.9028
0.050085	5.26611	0.13949	21.0514
0.164306	23.7356	0.39417	14.2915
1.85668	18.9918	0.00899	3.80728
0.06973	19.9456	2.01016	5.57641
0	15.5071	0.08122	14.8798
0.494653	9.94708	0	6.17688
0.134528	12.8783	0	3.07859
0.07856	23.2669	2.10764	8.98757
2.32887	14.2654	0	5.78197
1.26878	12.4853	0.15662	1.04024
0.186599	14.5512	0	10.4114
0	6.77826	0.08981	12.8784
1.00938	18.1898	0	9.60692
1.76926	7.78674	0.02224	10.7443
5.87534	4.26823	0	8.40356
0.410601	9.36754	0.10444	5.94502
0.111949	1.11114	1.04873	12.275
0.035655	12.6925	0	1.9595
0.101162	2.38043	5.51561	10.9273
0.815761	12.9435	0.87522	8.4006
0	11.6631	0	8.3753
3.91763	6.34731	1.58368	1.27716
0	6.33173	0	6.02803
0.0057	7.97178	0.31722	10.3837
0	21.8923	0.52249	12.2994
0.131127	20.5756	0.76248	4.36259
0	4.13895	0.96002	0.92131
0.065724	21.5037	0	2.9019
0.112099	7.1452	0.10643	16.4722
0.477479	4.82586	0.31516	3.16554
0.059018	6.72552	0	7.24564
0.177347	5.59422	0	3.87923
0	8.56515	0.48548	1.3051
0.167476	18.6362	0.17005	6.96312
0.806175	15.5788	1.16053	0.49881
0.433555	1.48098	0.20406	2.40666
0.032355	5.32671	0.78973	7.53269
1.65505	5.57547	0	11.9745
0.142716	8.268	1.94129	5.95207
0.03564	4.45896	7.01583	6.97985
1.32901	10.8892	3.46583	17.5855
1.73721	8.19495	2.80938	21.9766
0.159413	4.61689	0.56079	1.3226
0.201433	9.24387	0.07199	11.9636
0.298005	6.31819	2.68211	15.8474
1.88166	14.8771	0
2.38376	2.00554	0.63191
0.665062	13.2544	5.84433
		0.104039	20.4106
		0.043816	14.7067
		0.014713	2.35614
		0.075915	6.94507
		0.029733	12.6531
		0	3.99112
		0	16.2064
		0.05221	6.37579
		0	9.40882
		0.246477	15.8793
		0.068796	1.14672
		0	8.8928
		0	12.0503
		0.021197	2.80376
		0	9.58741
		0.128745	13.8304
		0.181123	7.02085
		0	4.26343
		0.070526	8.66587
		0	18.8031
		0.110066	15.5223
		0.128761	0.725876
		0.012089	0.048952
		0.338643	3.78043
		0	3.37266
		0.062325	1.58393
		0	3.23461
		0.25265	0.196098
		1.66215	0.458117
		0.225084	2.71717
		0.015392	0.493136
		0.423241	0.176417
		0.056666	5.11746
		0.126864	7.43766
		0.05323	0.446703
		0.35119	10.264
		0.733332	3.83521
		0.575985	6.20225
		0.048896	0.008532
		0.218968	0.872441
		0.198054	5.94106
		0	5.73196
		0.07662	6.11713
		0.46989	0.256478
		0	3.16719
		0.666795	8.91466
		1.39214	7.71873
		0.193561	5.87298
		0	8.67008
		0.145002	2.38137

## Sheet: FigS5D
control coll I	x-linked coll I	control Matrigel	x-linked Matrigel
2.84526	0	1.63427	0
16.777	0	0.471107	0
3.62062	0	1.59322	0
1.40331	0	3.20463	0
2.2322	0	0.095795	0
37.65	0	0.499253	0
3.14719	0	1.60473	0
14.2718	0	0.984739	0
5.36276	0.086228	2.61315	0
1.3022	0	0.590914	0
5.4472	0	2.69509	0
3.95381	0	1.3016	0
3.39479	0.140525		0
5.09235	0	0.257964	0
		0.927747	0
2.8436	0	1.57926
1.18813	0	10.7008	0
0.138014	0	2.61232	0
3.45629	0	6.4281	0
2.71004	0	2.11177	0
2.24086	0	0.780562	0
0.790501	0	1.35983	0
0.707328	0	2.16494	0
1.75981	0	3.23107	0
2.24063	0	2.48436	0
0.449724	0	0.053996	4.70216
0.103751	0	5.44947	0.835198
	0		0
3.52856	0	7.98836
0.1071		6.45052	0
7.6853	0.016193	8.61516	0
4.87788	0	11.276	0
3.59369	0	10.5213	0
61.6518	0.012267	16.0507	0
15.1563	0	13.1389	0
5.26546	0	3.80132	0
2.33488	0.326722	15.8821	0
2.77355	0	4.42028	0
	0	8.80238	0
2.11718	0	17.2727	0
20.0374		4.07524	0
4.48616	0		0
9.15394	0	16.5474	0
7.27399	0	17.0679	0
20.7196	0	21.9263
0.511806	0	14.4018	0
8.56095	0	15.6507	0.194892
0.268674	0	13.1015	0
1.74749	0	27.5463	0
9.70711	0	12.3401	0
7.78508	0	1.83883	0.097641
1.11787	0	16.1258	0
	0	7.56218	0
3.55454	0	15.644	0.7
4.03941	0	1.15	0.219
6.74686	0	0.746	0.82
7.55754	0	4.975	0
14.7602	1.24076	12.721	0
7.44481	0	4.265	0.093
5.7611	0.382427	1.843	0.572
0	0	1.035	1.136
4.00766	0	1.428	0.25
7.13303	0	0	0
8.34856	0	0.376
6.47259	0	0.12	0.496
0	0		0
	0	2.775	1.781
15.1315	0	5.512	0.704
11.3393	0	2.125	0.754
11.2512		4.555	1.619
6.75874	0	1.294	0.223
4.60974	0	8.8	2.011
2.37132	0	7.704	1.137
1.72915	0	0.785	0.523
2.50022	0	4.335	0
2.41478	0	2.373	1.687
9.53507	0
11.9049	0	5.819	0.089
4.03772	0	6.338	0
	0	3.19	0
7.39194	0	0.888	0.446
6.20628	0	12.282	0.565
8.19315	0	3.224	0
6.01629	0	6.56	0
8.2286	0	6.072	0.17
2.97366		1.887	0.445
9.28497	0	2.322	0.081
8.1689	0
10.1029	0	3.315	0.092
11.3206	0	14.817	0
0	0	11.493	0
0.530028	0	22.417	0.046
	0	0.419	0
	0.080182	8.065	0.258
	0	4.723	0.231
	0	16.698	0
			0.056
	0		0.114
	0
	0
	0
	0
	0
	0
	0
	0
1.71639	0	1.276	0.141
7.09243	0	0.674	0.068
6.89854	0	0.787	1.238
4.87989	0	13.773	0.161
2.58381	0	6.16	0
10.9573	0.054	0.323	0.104
3.62635	0	1.121	0.231
3.26864	0	1.17	0.175
0.299313	0	1.358	0
0	0	3.397	0.069
1.48681	0
	0	1.628	0
9.702	0	3.834	0.429
6.124	0	19.737	0
1.441		8.01	0.045
15.519	0	3.286	0
20.128	0	10.353	0
2.867	0	14.585	0
5.625	0	6.465
19.943	0	0.692	0.169
15.548	0	18.319	0.728
4.098	0	7.764	0
1	0		0.032
18.534	0	7.644	0
6.168	0	6.023	0.54
6.352	0.141	12.303	0.122
	0	3.748	0.241
5.646	0	9.915	0.469
18.97	0	11.941	0.22
23.329		4.879	0
26.407	0	8.411	0.172
21.801	0	1.348	2.486
10.232	0		1.906
15.146	0	9.815	0.65
18.368	0	20.315
10.869	0	25.64	0
16.139	0	25.332	1.029
11.939	0	16.137	0.364
18.253	0	15.231	0
9.532	0	13.328	0
20.896	0	4.087	0.724
9.743	0		0.504
	0	1.128	0.172
25.063		10.339	0.427
15.734	0	23.836	0.019
27.486	0	4.783	0.446
17.475	0	4.768	1.107
28.996	0	15.205	1.076
20.148	0	1.03	0
23.758	0	2.894
7.544	0	12.541	0.859
20.213	0	13.626	0.273
8.744	0	2.527	0.92
9.919			4.679
		10.42	4.945
7.546		4.24	0.709
10.506		12.267	0
2.949		6.186	0.887
2.646		10.209	1.783
7.428		10.201
3.856		0.346	0.363
9.658		2.718	1.897
3.671		12.751	2.212
18.668		16.552	0.224
6.776		8.833	1.102
			0.839
			0.239
			0.879
			2.334
			1.294
			1.866
			0.327
			0.851
			0.692
			0.941
			0
			0.069
			0
			0.429
			0
			0.045
			0
			0
			0

## Sheet: FigS5E
control coll I	x-linked coll I
2.074	0.017
5.301	0
2.327	0.008
0.298	0
0.706	0.08
0.982	0
2.831	0.163
2.983	0.066
0.675	0
3.927	0.074
4.717	0
0.061	0
0	0
7.232	0
0.079	0
4.669	0
0.048	0
2.289	0
0.049	0
6.461	0
2.932	0
18.471	0
1.254	0.063
3.661	0.016
1.301	0
1.114	0.007
0.318	0
1.188	0
0.05	0.06
0.264	0
1.503	0.138
0.223	0.066
0.243	0
4.039	0
2.612	0
0.989	0
3.618	0
4.108	0
5.945	0
3.203	0
0.28	0
7.611	0
7.024	0
0.734	0
0	0
1.533	0
1.096	0
0.108	0.049
0	0
1.593	0
6.02	0
7.372	0
3.544	0.018
10.498	0
9.503	0
1.187	0
4.259	0
3.893	0.009
0.924	0.199
0.334	0
0	0
1.537	0.048
1.996	0
0.683	0
4.556	0
4.263	0
10.559	0
1.071	0
2.932	0
0.141	0
1.373	0
0.681	0.631
3.517	0
3.47	0.042
12.08	0.192
1.316	0
13.331	0
0.053	0.303
1.021	0
0.14	0.035
11.094	0.048
16.21	0
0.557	0.046
2.359	0
0.858	0.015
17.297	0
0.898	0
1.591	0
0.512	0
0	0
5.071	0
4.818	0.049
6.3	0
0.1	0
11.805	0
7.721	0
11.974	0
2.927	0
0.624	0
0.09	0
0.872	0
0.686	0
10.172	0
7.408	0
11.379	0
5.499	0
2.401	0.053
4.015	0
0	0
0.406	0
0.195	0
2.365	0
1.194	0
3.641	0
19.083	0
0.381	0
0.637	0
0.28	0
0.575	0
1.832	0.019
0.749	0
2.333	0
2.647	0
1.697	0
0.96	0
0.124	0.03
2.413	0
9.544	0
0.693	0
3.444	0.061
0.839	0
1.836	0
1.246	0
4.104	0
3.462	0
7.895	0
0.458	0.022
0.273	0
0.956	0
14.2	0
1.002	0
1.41	0
5.944	0.069
2.276	0
0.292	0.278
1.267	0
3.41	0
0	0
0.36	0.084
5.98	0.258
20.729	0
3.537	0
6.969	0
7.389	0
0.668	0
0.098	0.973
1.908	0
15.41	0
3.287	0
30.794	0
5.222	0.952
5.109	0
0.887	0
4.064	0
1.343	0
2.145	0.164
0.676	0.04
2.058	0
4.65	0.015
3.214	0
0	0.747
0.718	0
1.49	0
4.62	0.016
1.349	0.018
0.751	0
0.162	0
1.867	0.062
0.481	0
1.628	0
1.157	0
0	0
4.738	0.008
2.975	0
3.33	0
6.587	0
3.191	0
2.524	0
8.23	0
2.687	0
15.865	0.019
7.066	0
2.293	0.298
3.567	0.013
0	0
0.72	0
1.251	0
4.326	0
4.729	0
0.51	0.928
0.504	0
1.715	0
1.607	0.045
0.115	0.399
0.782	0
0.066	0
0	0
0.504	0.028
0.325	0.019
0	0
1.482	0
5.898	0
0.06	0
4.778	0
3.154	0
5.399	0.013
0.191	0
2.798	0.058
0.856	0
1.825	0
0.496	0.136
0.187	0
1.53	0
0.135	0.489
2.97	0.12
0.265	0.026
0.048	0.057
0	0
1.287	0
6.389	0
0.119	0.539
0.071	0.13
0.773	0
0.943	0
7.664	0
10.593	0
1.388	0
1.479	0
0.346	0.158
5.217	0.117
0	0.076
1.559	0
1.301	0.745
0.063	0
2.16	0.161
5.03	0
2.978	0
2.414	0
0.2	0
8.13	0
5.776	0.053
1.418	0
1.311	0.19
1.139	0
4.438	0
7.59	0
0.407	0.084
3.64	0.048
0	0.032
1.937	0
0.533	0.052
25.51	0
14.393	0.033
6.81	0
1.949	0
2.359	0
7.127	0.169
0.483	0
1.634	0
3.849	0
0.497	0
0.602	0
0.128	0
5.196	0
0.225	0
2.827	0
0.646	0
1.621	0
2.332	0.044
6.668	0.029
3.28	0
3.725	0
4.418	0.047
5.321	0.031
18.515	0
11.975	0
0.596	0
0.441	0
14.255	0
1.756	0
1.634	0
1.432	0
2.483	0
0.289	0.147
1.027	0
4.101	0
1.059	0
0.301	0.053
4.304	0
0.389	0
4.875	0
12.983	0
0.355	0.129
2.626	0
0.117	0
10.631	0
2.816	0
0.063	0
0.016	0
1.313	0
9.483	0
0.305	0.089
25.876	0.017
9.28	0
15.258	0
3.181	0.019
0.879	0.031
0.88	0
4.789	0
0.676	0
7.973	0
6.693	0
0.167	0
5.85	0
2.634	0
0.079	0
0.39	0.057
3.568	0
3.142	0
7.66	0
4.167	0.188
2.116	0
1.959	0
0.199	0
1.178	0
3.342	0
0.172	0
1.194	0
1.201	0
2.256	0
0	0.015
0.642	0
1.103	0
0.554	0
1.83	0
2.57	0
3.313	0
1.804	0.057
0.818	0
2.303
3.846
0.945
1.039
10.559
2.02
0.291
3.149
3.915
11.795
2.263
0.838
1.905
0
0.242
2.093
2.577
5.393
7.205
1.522
3.703
6.549
0.081
3.372
7.253
8.034
5.081
1.501
9.305
12.502
5.661
1.766
6.947
0.74
1.312
9.432
5.146
4.716
0
6.115
18.201
0.334
2.224
2.539
0
2.891
9.924
0.026
6.738
1.598
2.743
13.769
8.849
5.804
9.67
0.997
0.821
0
14.034
14.31
0.161
1.966
1.851
0
3.217
0.987
0.317
7.536
6.111
0.109
1.116
2.722
2.872
7.521
0.844
5.19
5.348
0.665
11.783
10.4
0
1.343
7.956
0.418
3.203
1.059
9.756
18.138
0.93
0.107
4.878
10.437
1.244
0.932
7.168
8.046
3.506
4.933
1.788
3.212
0
0
1.922
1.092
4.812
0.697
0.465
3.82
0.716
1.909
3.284
0.591
3.246
0.461
2.447
3.187
3.597
0.372
6.525
4.458
0.505
0.42
4.116
2.517
3.129
2.323
0.6
0.038
4.242
5.431
0
1.277
0.577	0
0	0.091
2.824	5.728
7.24	0
10.732	0.426
7.502	2.252
1.887	0.117
1.125	0.176
0.681	0.097
4.18	0.909
5	0.918
0	0.315
1.789	0.049
10.253	0
1.876	0
8.261	0
3.556	0
5.165	0
0.864	0.486
0	0.71
0	0.208
2.967	6.933
0.548	0
2.146	0
1.11	0
1.109	0
1.738	0
2.205	0
0.385	0.093
0.444	0
5.193	0
0.242	0.057
1.484	0
1.401	0
0.547	0.681
0.966	0
0.601	0
1.417	0.17
0.783	0
1.592	0
1.157	0
0	1.22
0	0
0.136	0
29.933	0
0	0
0	0
0.633	0.163
8.806	0
0.313	0
1.071	0.024
0.998	0
0	0
2.26	0
1.691	0
1.233	0
0	0
0.728	0
4.608	0
4.185	0
1.073	0
5.428	0
2.269	0
0	0
0.148	0
2.377	0
0.802	0
0.37	0
1.765	0.021
2.448	0
0	0
1.766	0
0.632	0
3.433	0
0	0
3.836	0
0.398	0
0.952	0
0	0
0.63	0
0.592	0
0	0
0.318	0
0.954	0
1.844	0
8.546	0
2.075	0
0	0
0.268	0
1.586	0
7.197	0
1.731
0
3.681	0
0.23	0
0	0
0	0
3.003	0
3.262	0
2.918	0
	0
1.971	0
1.576	0
1.065	0
1.083	0
3.75	0
0	0
0.296	0
1.274	0
0	0
14.661	0
15.234	0.088
2.453	0
0	0
0.526	0
0	0
0	0
0	0
3	0
0	0
0	0
0	0.271
0.439	0
0.335	0
0	0
0.457	0
0	0
0.845	0.39
8.559	0
5.499	0
1.253	0
4.119	0
0	0
0.416	0
0.242	0
0	0
1.192	0
3.865	0
1.528	0.097
7.626	0
1.038	0
1.452	0
9.455	0.083
0
0	0
29.304	0
2.271	0
1.906	0
2.804	0.035
2.699	0
0	0
	0.112
0.012	0.013
0	0.065
0	0
0.192	0.132
0.538	0
0.913	0.041
2.741	0.028
2.804	0.165
0.1	0.211
0.056	0.36
2.471	0
6.578	0.053
0.929	0.044
1.289	0
1.171	0.03
1.776	0.091
1.006	0.543
1.514	0.968
0.184	0.575
1.474	0
0	0.539
2.072	0
0.074	0.273
0	0.187
0	0
0.41	0.23
3.998	0
0.134	0
0.761	0.269
0.196	0.256
0.553	0
0.856
5.592	0
1.881	0
0.506	0
0.385	0
0	0
0.077	0
0	0
0.292	0
0.682	0
0	0
0.96	0
1.626	0
0.794	0
0.343	0
1.238	0
1.1	0
0.124	0
0	0.042
	0
0.401	0
0.29	0
0	0
0.591	0
0.509	0
0	0
0.228	0
0.889	0
1.181	0
0.833	0
0.859	0
0.381	0
13.183	0
0.047	0
3.147
2.209	0.171
4.992	0.301
0.173	0
2.583	0
0.241	0.183
10.29	0
1.075	0
3.674	0
2.058	0
5.287	0
0.63	0
0.384	0
0.888	0.025
1.022	0.399
1.048	0
3.309	0
0.699	0
2.707	0
5.931	0
3.175	0
0	0
0	0
0.08	0
1.572	0
0.129	0
0	0
0	0
10.781	0
4.067	0
0	0.237
1.598	0
0.848	1.221
3.16	0.047
0.487	0
0	1.376
	0
0	0.034
0	0
0.057	0.054
0.235	0
0.285	0.173
2.071	0
0	0
0.13	0
0.529	0
0.106	0
4.842	0
1.191	0
0	0
0.327	0.015
2.994
0.265	0
0.954	0
2.761	0
0.136	0
0	0
0.103	0
0	0
0.417	0
0	0
1.664	0
0	0
8.388	0
0	0.062
1.906	0
2.093	0
0.211	0
0.522	0
0	0
1.969	0
0.694	0
0.159	0
0	0
3.005	0
7.974	0
0	0
0	0
1.582	0
3.559	0
0.364	0
0	0
0.88	0
0.236	0
0.175
0.394	0
0.731	0
	0
1.107	0
0.156	0
0.032	0
0.229	0
0	0
0	0
0	0.012
0.82	0
3.185	0
0.771	0
0.187	0
2.605	0
0	0
0	0
0	0
0	0
1.053	0
0	0
0	0
0	0
0.59	0
0	0
0	0
0	0
0.311	0
0	0
0	0
0	0
0	0
0	0
0	0
0	0
0.13	0
0	0
1.088	0
0	0
0.149	0
2.191	0
0.291	0
0.673	0
0	0
0
0.094	0
0	0
0	0
0	0
1.487	0
0	0
0.059	0
0	0
	0
4.205	0
1.455	0
16.326	0
0	0
1.394	0
0.753	0
1.144	0
0	0
0.152	0
0	0
1.859	0
1.677	0
3.419	0
0	0
4.414	0
1.068	0
5.497	0
2.379	0
0.461	0
0.434	0
7.436	0
0.92	0
1.084	0
10.427	0
0.652	0
3.183	0
6.205	0
3.387	0
0.207	0
7.727	0
0.22	0
2.863	0
3.016	0
11.706	0
0.403	0
7.953	0
0	0
1.161	0
1.706	0
0.738	0
7.461	0
10.882
5.95	0
0.564	0
0.75	0
0.374	0
1.623	0
2.242	0
9.529	0
12.058	0
	0
0.838	0
2.178	0
0.258	0
0.253	0
10.591	0
8.444	0
6.351	0.049
5.219	0
1.644	0
1.948	0
0	0
0	0
26.73	0
0.479	0
5.508	0
8.668	0
0.701	0
2.274	0
4.043	0
0.132	0.736
0	0
0.971	0
0	0
0	0
5.319	0
0	0
0.075	0
0	0
10.958	0
4.38	0
9.817	0
0.107	0
1.438	0
0.215	0.056
0.47	0
1.964	0.084
6.422	0
3.972
0.248	0
3.757	0
0.935	0
1.593	0
0.236	0
0.287	0
0.603	0
4.74	0
0.705	0
3.934	0
0.434	0
2.688	0
	0
0.833	0
0.669	0
0	0
0	0
0	0
1.528	0
0.317	0
6.909
0.75
4.586
0.132
0
0
7.578
1.123
4.269
1.902
0.402
0.396
5.747
0
0.934
2.047
2.917
1.535
2.092
0.137
2.838
0.794
6.02
1.038
2.825
1.027
0.192
0.518
0.373
2.377
0.136
0.653
2.933
1.863
4.188
0.969
2.614
3.226
0
0.766
0
1.456
10.633
0
4.392
0
0.712
3.103
7.775
3.016
7.766
3.352
7.278
0.088
5.517
25.746
13.2
1.254
0.542
5.766
9.884
0.474
1.522
1.922
0.176
0.423
0.964
5.333
12.407
1.48
1.247
1.498
0
3.589
0.04
0.578
8.422
0.94
0
0
3.337
3.853
2.661
6.345
0
6.187
4.932
3.152
5.962
0.74
0.204
0.881
2.006
1.903	0
0.689	0
1.14	0
0	0
0.429	0
2.765	0
0.711	0
0.993	0
1.739	0
1.772	0
2.458	0
0.244	0
2.115	0
0.204	0
6.637	0
0.103	0
0.11	0
0.779	0
1.464	0
5.235	0
0.313	0
2.816	0
2.418	0
1.967	0
4.336	0
5.829	0
0	0
4.712	0
2.644	0
2.26	0
1.027	0
1.66	0
0.108	0
2.334	0
0.253	0
0.169	0
0.771	0
1.119	0
1.286	0
0.411	0
2.013	0
2.196	0
3.777	0
5.462	0
3.873	0
0.304	0
1.584	0
3.396	0
	0
8.595	0
4.184	0
7.491	0
2.087	0
0.497	0
2.318	0
2.294	0
3.766	0
2.078	0
3.214	0
1.651	0
2.157	0
1.431	0
0.459	0
0	0
4.358	0
0.485	0
3.721	0
0.234	0
2.071	0
0.086	0
1.727	0
5.845	0
1.35	0
0.791	0
3.47
0.745	0
1.492	0
1.171	0
0.188	0
4.14	0
9.017	0
1.777	0
2.811	0
10.553	0
4.649	0
6.332	0
1.881	0
2.282	0
2.76	0
2.953	0
0.183	0
1.978	0
0.237	0
5.558	0
2.605	0
2.531	0
1.484	0
6.055	0
2.14	0
	0
1.513	0
2.004	0
0.103	0
1.356	0
0.276	0
3.459	0
1.825	0
1.121	0
0	0
0.471	0
2.023	0
0.721	0
0.929	0
0.384	0
0	0
1.298	0
0.319	0
1.334	0
3.427	0
0	0
0.557	0
2.174	0
1.145	0
1.401	0
0.546	0
0.769	0
0.3	0
0.687	0
0	0
2.765	0
0	0
0.201	0
0	0
0.706	0
0.862	0
0.675	0
2.5	0
1.605	0
4.415	0
1.163	0
0.091	0
3.776	0
1.387	0
0.405	0
0.28	0
4.795	0
1.482
0.48	0
0.727	0
0	0
5.903	0
1.665	0
2.119	0
2.356	0
5.122	0
1.092	0
0	0
0.887	0
0.655	0
0	0
0.559	0
0.978	0
0.953	0
0	0
1.982	0
1.683	0
1.24	0
1.61	0
5.47	0
0	0
1.147	0
1.151	0
4.397	0
1.718	0
2.035	0
1.535	0
0.035	0
1.655	0
1.632	0.015
0.164	0
4.515	0
0	0
0	0
2.234	0
4.294	0
2.194	0
0.611	0
3.902	0
	0
	0
8.519	0
3.947	0
2.761	0
2.543	0
2.463	0
1.705	0
0.764	0
2.762
3.464	0
0.902	0
0.134	0
5.636	0
4.452	0
0.24	0
0.737	0
4.908	0
9.231	0
3.635	0
6.168	0
7.993	0
0.56	0
9.477	0
6.961	0
5.21	0
0.126	0
5.288	0
4.363	0
1.8	0
2.055	0
0.94	0
0	0
0.557	0
4.006	0
4.431	0
6.464	0
1.348	0
3.409	0
2.756	0
1.229	0
8.779	0
1.53	0
1.208	0
0.772	0
1.316	0
1.868	0
6.312	0
5.326	0
2.122	0
2.606	0
2.064	0
1.493	0
2.722	0
8.212	0
2.276	0
0	0
10.397	0
1.318	0
0.332	0
0.806	0
2.121	0
3.355	0
7.954	0
3.903	0
1.233	0
0	0
0.223	0
1.26	0
4.522	0
4.594	0
0	0
4.762	0
0.281	0
0.369	0
1.337	0
2.067	0
0.814	0
4.186	0
1.908	0
2.22	0
0	0
1.177	0
1.104	0
1.894	0
2.255	0
0.655	0
0.559	0
	0
4.859	0
7.38	0
2.245	0
5.495	0
0	0
0.203	0
0.102
4.672	0
1.785	0
0	0
1.023	0
0.59	0
3.192	0
0.519	0
1.348	0
0.758	0
4.517	0
7.143	0
3.363	0
0.742	0
1.111	0
2.079	0
3.672	0
1.798	0
0.428	0
7.751	0
0	0
1.919	0
1.537	0
0.026	0
7.187	0
1.449	0
0.409	0
0.692	0
4.254	0
0	0
0	0
0	0
0.102	0
0	0
1.553	0.246
0.836	0
0.225	0
0.434	0
2.794	0
4.861	0.212
0.404	1.904
1.146	0
0.104	0
4.657	0
0	0
0.588	0
0.066	1.716
1.004	0
0.879	0
0.458	0
	0
18.74	0
2.632	0
4.359	0
4.78	0
6.307	0
0	0
0.321	0
4.516	0.056
0.913	0
4.971	0
5.868	0
0.148	0
0.546	0
7.831	0
0.663	0
1.886	0
3.521	0
0.409	0
1.265	0
6.693	0
1.921	0
1.816	0
4.226	0
0	0
1.834	0
2.687	0
4.067	0
1.352	0
1.094	0
1.064	0
2.239	0
4.02	0
1.977	0
2.561	0
0.875	0
1.474	0
3.897	0.506
4.216	0
4.704	0
0.803	0
2.575	0
0.449	0
5.225	0
6.029	0
1.317	0
2.643	0
1.23	0.325
6.278	0.278
1.64	0
0.065	0.05
0.405	0
4.748	0
0.898	0
0.264	0.073
0.067	0
4.068	0
0.527	0
0	0
1.97	0
1.77	0
0	0
0.595
0.079	0
7.324	0
2.738	0
10.7	0
0.933	0
1.603	0
	0
7.491	0
3.285	0
2.224	0
1.022	0
4.716	0
4.724	0
2.506	0
3.269	0
0.771	0
0.134	0.465
0.679	0
1.942	0
12.439	0
6.066	0
0.08	0
0	0
8.301	0
1.239	0
1.984	0
10.65	1.061
0	0
4.137	0
1.61	0
1.318	0
9.096	0
2.036	0
0.189	0
1.024	0
2.196	0
2.856	0
0.12	0
0	0
1.451	0
0.962	0
2.849	0
0.939	0
0.157	0
1.353	0
0.156	0
5.478	0
7.887	0
7.631	1.088
2.243	0
1.403	0
1.859	0
4.873	0
0	0
0.54	0
0.792	0
3.055	0
0.681	0
2.123	0
2.71	0
7.177	0
1.032	0
1.986	0
5.839	0
2.906	1.019
2.578	0
3.221	0
2.974	0
0.486	0
0.592	0
4.013	0
0	0
6.837	0
0.156	0
2.467	0
0.51	0
1.774	0
0.995	0.941
8.049	0
0.214	0
1.072	0.223
1.583	0
4.481	0
0.116	0.537
0.975	0
0.338	1.752
0
0.193	0
2.999	0
1.477	0
0.462	0
2.874	0
1.691	0
0.171	0
4.078	0
5.56	0
2.112	0
8.508	0
0	0
4.471	0
1.25	0
2.03	0
4.621	0
4.306	0
	0
0.768	0
0.844	0
0	0
0.595	0
0.716	0
0.452	0
1.331	0
2.438	0
0.138	0
0.227	0
2.319	0
0.774	0
0.061	0
0.573	0
0	0
0	0
0.025	0
0.081	0
0.132	0
0	0
0.066	0
0	0
0	0
1.843	0
0	0
1.862	0
0.368	0
0.594	0
0.168	0
0.019	0
6.148	0
0	0
0	0
0	0
0	0
0.845	0
0	0
1.301	0
1.281	0
0.056	0
7.007	0
0	0
0	0
0.546	0
0.092	0
0.566	0
0	0
0.265	0
1.314	0
0.168	0
0.11	0
0.201	0
0.044	0
0.494	0
0.722	0
0.595	0
1.232	0
0	0
1.407	0
0	0
1.783	0
0.232	0
0.461
0.12	0
0	0
0.113	0
0.384	0
1.512	0
0	0
0	0
0	0
0	0
0.559	0
0.424	0
0.017	0
0	0
0.955	0
0	0
	0
0.979	0
0	0
0.267	0
1.591	0
1.122	0
0	0
0.614	0
0.054	0
0.066	0
0.136	0
3.125	0
0.878	0
0.432	0
0.154	0
0.15	0
0	0
0	0
0.261	0
0.165	0
0.97	0
0.197	0
0.588	0
1.26	0
0.865	0
2.905	0
1.519	0
0.845	0
4.381	0
0.122	0
0.39	0
0.882	0
1.211
0	0.068
0.361	0
0.372	0
0.454	0
0.076	0
0	0
1.634	0
0.434	0
0	0.438
0.121	0
0	0
0	0
2.29	0
0.9	0
0.569	0
0	0
1.514	0
4.358	0
7.234	0
5.676	0
2.094	0
0	0
0.465	0
1.257	0
0	0.335
0.362	0
3.084	0
3.931	0
0.207	0
0.206	0
0	0
2.978	0
0.803	0
1.533	0.616
0.626	0
0.439	0
1.562	0.023
1.805	0
0.384	0
1.843	0
0.51	0
7.449	0
0.862	0
6.202	0
0.992	0
0.908	0
3.268	0
10.966	0
1.418	0
1.531	0
0	0
1.835	0
	0.486
0.416	0
0.541	0
0.086	0
1.754	0
0.744	0
0.974	0
0	0
3.62	0
0	0
11.045	0.016
8.33	0
2.149	0
0.836	0
3.062	0
0.29	0
3.194	0.075
0.051	0
0	0
3.258	0
4.726	0
2.962	0
0	0
3.243
1.392	0
0.028	0
0	0
2.609	0
0.496	0
0.311	0
0.059	0
0.922	0
4.032	0
2.015	0
0.496	0
2.038	0
1.942	0
1.4	0
1.477	0
4.25	0.148
0.079	0
0	0
0.042	0
2.253	0
0	0
0.813	0
1.25	0
3.608	0
2.296	0
0.395	0
0.801	0
7.965	0
2.241	0
4.719	0
4.501	0
1.893	0
1.131	0
0	0
4.292	0
11.677	0
0.741	0
2.278	0
5.197	0
0	0.065
3.873	0
1.65	0
0.372	0
1.318	0
1.263	0
	0
	0
	0
	0
	0
	0
	0
	0
	0
	0
	0
	0
	0
	0
	0
	0
	0
	0
	0
	0
	0
	0
	0
	0
	0
	0
	0
	0
	0
	0
	0
	0
	0
	0
	0
	0
	0
	0
	0
	0
	0
	0
	0
	0
	0
	0
	0
	0
	0
	0
	0
	0
	0
	0
	0
	0
	0
	0
	0
	0
	0
	0
	0
	0
	0
	0
	0
	0
	0
	0

## Sheet: FigS5F
	Complete media on cross-linked collagen									Complete media on normal collagen									Complete media on cross-linked Matrigel									Complete media on Normal Matrigel
Day2	3376	5370	5987	1713	2159	2095	3175	3506	4546	4521	4138	3014	769	695	1767	1823	2638	3692	3059	3557	3725	1636	2190	2099	3202	1597	3640	2571	2469	3575	622	2148	864	2701	3183	1940
Day8	28431	25687	28065	17457	20312	17357	22591	25269	27706	35550	36526	31280	14881	15782	14462	12291	26930	22387	30136	32553	30803	16921	22425	24932	23249	23549	24110	41590	43914	33838	21748	23439	20979	33600	31280	33321

## Sheet: FigS5G
	AA starvation on cross-linked collagen									AA starvation on normal collagen									AA starvation on cross-linked Matrigel									AA starvation on Normal Matrigel
Day2	2702	2281	2214	1095	1243	1642	1647	3003	2970	2228	3349	5051	570	980	1026	1761	2677	2991	2662	4105	3921	1839	1282	1750	2934	3080	2651	5265	3759	4223	1021	1110	1052	4423	4485	2193
Day8	1725	2788	2831	2108	534	1924	1281	822	771	12467	11109	11105	888	843	2143	1860	7788	4733	338	125	179	102	67	116	472	245	364	11966	10475	4712	1904	5369	3277	6890	9661	3439

## Sheet: FigS5H
control coll I	x-linked coll I	plastic
0.915649	0.374584	0.186459
0.875694	0.426193	0.278024
1.20866	0.506104	0.143174
1.35145	0.634058	0.532609
0.73913	0.880435	0.615942
0.90942	0.818841	0.713768
1.08589	0.51575	0.471825
1.27303	0.459516	0.369871
0.641076	0.321573	0.275723

## Sheet: FigS5J
coll I DMSO	coll I MMPi	Matrigel DMSO	Matrigel MMPi
1.2955	3.7319	0.576469	4.11964
4.99429	0.759053	4.20091	1.84961
4.77347	2.3502	1.12895	4.80632
4.16552	5.78984	2.16328	0.57777
4.75588	3.87572	0.622408	3.3464
4.97875	0.634501	4.48252	7.34227
2.48662	0.481768	2.04795	0
1.37219	2.17357	4.3915	4.19557
8.8285	2.19725	0.096351	2.03241
3.02775	0.203066	0.963131	2.86791
1.09473	1.50333	0.876808	1.58925
1.74062	0.826488	8.39092	0.969345
2.07468	4.944	1.58164	1.49554
4.20651	7.1183	4.90021	2.40305
4.76717	1.88136	2.20855	0.512677
2.78979	1.76084	8.23341	0.712009
2.24356	2.17173	1.44219	10.6479
0.646725	0.497542	1.7912	0.400116
1.23596	0	2.12738	2.10311
0.178833	0.824519	2.83983	1.85395
0.237693	2.55866	5.4035	0.785842
0.152962	7.10802	5.37134	5.91501
3.96856	1.00344	5.01373	2.12317
17.8268	1.27131	1.50185	4.08861
2.68166	2.76604	4.22545	1.31527
0.35078	2.60634	4.04758	4.52311
1.53034	4.52575	0.344466	6.77594
0.626841	6.08633	2.11696	2.74434
0.039861	8.44083	3.34916	6.5276
1.72861	3.66732	0.317443	1.13877
2.24267	2.61269	0.778608	7.07405
1.21941	8.91556	0.040175	2.72009
1.10757	7.3203	0.22726	4.37661
4.2968	1.85265	0.647691	9.92637
1.45606	10.3322	0.446468	3.40252
0.711673	2.99379	1.55334	7.52748
1.09078	3.74659	0.96931	6.11328
3.52364	0.392579	1.1442	2.47774
6.92784	0.804892	0	11.8226
0.923274	5.2027	0.236039	5.08101
0.501983	2.15062
	3.4253
3.51034	1.91994	4.11423	5.92774
1.33999	12.8357	6.72429	7.71216
0.541578	13.0975	2.02131	2.50516
4.71142	0.5161	1.10331	2.86974
1.61428	12.8456	3.01823	5.94921
1.72066	8.54378	1.48967	1.72867
1.73938	0.064674	3.71417	1.05999
0.7813	1.28009	1.12037	7.51887
8.99322	2.95122	2.59814	18.3319
0.744234	7.56115	0.342548	2.57921
7.17435	3.24131	1.75022	5.10057
2.51602	6.00461	1.12079	6.41188
13.3104	8.22043	2.69818	1.4365
16.1329	6.03615	0.997225	7.03639
1.27246	12.2113	2.67354	0.478541
2.48184	0	3.98019	2.73376
0	0.467255	1.81161	3.56372
0.108121	1.55193	2.96762	8.28479
5.36995	0.267178	3.79796	4.70359
1.74954	0.066155	1.76421	0.622997
0.567982	0.782398	1.64274	3.68309
0.264128	0.566276	1.29708	2.08946
1.12826	4.68799	5.31936	2.99672
6.11904	3.16596	3.20683	1.7162
5.47545	1.42137	0.892747	2.51198
4.62055	0.667212	3.81136	2.05808
1.26919	1.91027	3.97536	0.121958
1.61343	6.90635	3.26934	0.499284
5.54835	0.784886	1.04343	3.42924
14.5595	1.14563	1.02001	8.13559
0.804211	1.11652	0.729119	8.28382
10.1147	2.63246	1.83009	3.69486
18.5021	14.0001	1.76325	5.97825
0.52676	0.156064	1.46892	0.651872
0	0.408891	0.480155	1.99305
8.59763	0	1.81984	6.27542
9.7564	7.84715	0.24875	4.46013
3.1279	2.8192	0.406285	2.57114
9.76812	2.44684	8.64222	2.02146
0.208173	6.44026	5.89176	1.2132
2.43134	1.58608	2.98844	14.5619
1.34129	3.2483	0.847231	12.7495
0.86019	5.0011	0.460199	12.9355
2.13017	0.323786	3.44484	8.97724
11.3754	0.403823	3.17488	15.54
4.16281	3.96274	1.42462	10.8456
5.49785		1.35358	3.77328
12.7446		0.831173	6.44035
			10.9037
6.13441	2.27669	5.58661	11.0771
2.42745	8.79053	1.51206	8.82056
0.825022	1.95106	0.445006	9.38866
0.831571	7.02775	1.21304	11.2699
4.37584	1.64943	2.91348	12.6925
0.443136	7.16873	4.19442	10.0697
2.49739	0.541042	2.65669	6.47117
4.6603	0	1.00992	15.9223
0.433371	2.20522	1.63896	5.16634
5.40189	5.14771	1.42636	10.7929
4.92699	1.69321	1.39039	4.95627
1.69638	0.723278	4.34973	14.0785
0.457044	0.112455	8.74293	19.3498
11.5162	0.36169	3.14051	15.9151
1.87194	7.30359	1.81789	11.5697
0	5.47932	3.98109	11.9947
0.410808	2.94566	0.940544	16.5048
5.58792	11.2232	0.610161	10.8883
2.56993	0	2.06736	9.50261
3.77726	0.388009	1.682	8.66222
2.30972	1.52754	2.2049	9.70418
0.269334	0.951833	1.76238	5.74754
12.5318	1.90639	0.425646	8.75593
4.54921	0.590902	4.41779	5.42792
3.16994	2.17605	1.31279	3.27634
1.57603	0.30232	2.7739	10.8666
6.26834	2.35872	3.58579	7.3011
0.438446	3.06447	7.14444	14.9741
0	8.89306	7.69926	9.02529
0	1.15333	4.08539	16.8748
0.982551	0.239143	0.894493	6.6122
0	0.139158	4.14761	16.1235
2.30787	1.47404	1.71947	8.0798
8.99979	2.12733	0.924704	10.3745
0.056369	2.96789	2.06018	4.96804
1.37455	1.74116	5.08973	6.89377
0.572294	5.89588	3.86029	6.35132
1.86283	5.42378	11.9723	1.22811
0.649963	5.3275	3.14635	13.9508
2.85612	3.8156	15.8382	4.23983
3.06089	2.22694	7.13081	11.92
0.487166	2.12589	11.4763	5.57294
0.120427	0.757698	12.9775	6.77769
0.444519	4.30882	5.18196	1.21143
0.591687	1.51523	6.02667	0.587447
0.638215	0.623065	2.86785	0.550646
2.01632	0	9.2406	1.44363
0.605192	1.38781	2.24007	0.485053
0.78916	0.030222	1.40729	0.419403
0.41295	2.37641	3.68883	2.07276
0	0	1.27259	3.57936
0.935226	4.72206	4.48263	0.126788
0.541279	2.10119	1.23408	3.49458
0.031313	0.63389	0.923946	1.27366
0.888676	0.287866	0.187936
1.43171	1.41901	0.862579
0.063267		0.550726
1.14188		1.19829
0.239935		0.112751
0
0.65076

## Sheet: FigS5K
	Full Ctl plastic									Full 10uM GM6001 plastic
Day1	10599	10679	10338	7987	7446	8429	2112	1614	1450	9897	9959	9554	8168	7809	7877	2228	1825	1252
Day4	40541	39653	33540	37027	33922	35686	13615	14444	9722	36441	33649	29244	30168	27916	26728	10888	10201	10452

## Sheet: FigS5L
	Full Ctl coll I									Full 10uM GM6001 coll I
Day1	4598	5012	4248	3756	4030	4246	1650	1723	1713	4176	4508	3398	3739	3482	3824	1517	1536	1617
Day4	19445	19515	19240	20604	19622	18914	8179	8493	8800	16035	16989	15642	17485	14814	15564	6506	6470	6619

[truncated: 1 more sheets: FigS5M]
