# Supplementary material for: The extracellular matrix supports breast cancer cell growth under amino acid starvation by promoting tyrosine catabolism
Source: PLoS Biol. 2024 Jan 16;22(1):e3002406. doi: 10.1371/journal.pbio.3002406 (PMC10791009; doi:10.1371/journal.pbio.3002406)
Supplement: S14 Data — The biological replicates are colour coded. (XLSX) [file pbio.3002406.s029.xlsx]

## Sheet: FigS6B
	Nt siRNA	CAV1/2 siRNA	DNM2/3 siRNA
exp 365	4.33578	3.12836	1.10653
	10.6961	2.38223	6.30951
	8.31329	7.42501	0
	2.77568	1.13017	0
	1.00548	2.73934	0.591836
	7.78594	1.54436	2.23983
	1.19838	9.42481	1.65712
	3.59356	1.18036	0
	0.0587209	3.71644	2.53808
	0.286043	5.87327	0
	2.28045	0.558039	0.0789062
	2.99275	0	0
	4.16885	0.673203	0
	3.14441	16.5701	2.27279
	0.982808	2.10003	0.399416
	8.36672	0	0
	4.02885	1.09174	0
	3.55702	1.59754	1.45318
	1.78165	9.57369	1.88138
	9.07449	0	0
	0.0424992	0.585826	0.973633
	8.73951	8.95882	0.133943
	4.59333	7.60256	0.0227645
	2.99762	3.37135	2.50695
	2.42287	7.54172	0
	4.80005	0.151091	0
	5.24432	2.52532	2.91101
	1.42389	2.85891	0
	0.757329	6.64842	4.47446
	1.27462	16.4103	0
	10.3994	0	0.307467
	2.17011	0	0.451551
	4.26368	1.03577	0.415369
	0.974053	0.338832	0
	18.8989	2.06748	0
	0.972682	0	0
	5.79016	4.52281	0.851235
	1.26626	3.56072	0
	0	8.38861	0
	0.419757	0	0
	17.2129	9.33408	4.07039
	6.03853	1.16658	3.88805
	2.08529	8.52946	0
	3.13896	4.2122	4.13741
	7.0829	0.587492	0
	4.78711	0	0.418348
	4.27196	4.59376	0
	10.2768	0	0.0357592
	6.41388	4.85391	2.22143
	3.23512	0	0.164379
	6.81231	2.24289	0
	0.0635174	0.589106	0
	3.60358	0	2.70933
	5.7598	0	1.66935
	2.78234	12.3699	0
	0.38682	3.66998	0
	14.1586	5.09931	0
	9.67446	2.96058	1.65943
	0.241731	5.67755	0
	12.5524	4.80526	0
	1.07222	0	4.08009
	4.11894	6.25808	0
	0	0	0.987088
	1.68062	0	6.64907
	6.81112	0	1.99592
	6.81112	1.68707	2.72481
	17.1431	1.69006	0.861494
	5.96776	0.186316	2.69346
	5.96776	8.13747	0
	2.14267	10.6712	3.31212
	1.77418	1.45721	7.33183
	9.80306	3.17497	0
	7.08954	6.08888	0.222425
	7.51854	1.02022	0
	0.857184	0	1.30823
	8.69034	0	2.04638
	1.00875	1.44817	0
	2.12369	3.04841	0
	19.4496	2.37987	0
	0.915294	3.11044	5.0631
	0.220305	3.89207	1.28097
	10.8209	0.755367	3.57867
	0.150853	0.186653	8.45839
		2.05515	9.1424
		0	1.13677
		2.79699	13.1419
		0.13587	0
		18.4128	0.172725
		2.92339	21.4344
		2.43505	0.119948
		0.56384	8.15495
		2.36878	6.70567
		0	4.5738
		0	12.011
		0.0611065	7.69604
		5.24409	0
		3.79358	7.51421
		0.162136	0.975128
		10.9442	1.24133
		0	12.6332
		1.83477	0
		0.225515	1.94811
		3.39367	0
		1.43077	5.01304
		0.102544	0
		2.80658	6.90486
		5.63967	1.45191
		3.87208	7.82981
		2.52595	5.26896
		1.3082	0
		0	1.25758
		4.53497	1.68833
		2.49336	0.126069
		9.19127	12.0066
		4.75497	12.6942
		1.80753	0.404438
		2.36331	0.333635
		0	8.32651
		5.04864	0
		2.68085	0.272927
		0	5.12544
		0.062174	0
		0	2.5873
		0	0
		7.09333	0
		6.36666	6.86136
		0	4.53926
		8.16787	1.1337
		0.979054	5.42115
		0	1.73584
		0	0.129684
		0	16.9181
		2.35176	5.39849
		2.71759	0.654799
		2.90159	0.192272
		5.01381	7.46363
		0.490356	0
		1.35618	0
		0	21.7551
		12.461	18.5324
		2.92065	2.37243
		26.1852	2.00663
		4.76708	0
		0	2.60477
		0	4.65707
		2.83535	7.43162
		0	0.112053
		8.35252	0.174552
		0.130531	6.39585
		2.1264	0.571344
		0.616814	2.90068
		0	8.89545
		0.276877	12.6174
		1.60198	8.80469
		5.46377	1.49245
		2.79533	8.24311
		6.05075	0
		0	8.23554
		1.39082	12.6202
		8.24149	9.52364
		3.55178	10.5112
		3.5943	3.35117
		4.69083	0.818171
		1.37973	0
		0.38241
		0
		8.94134
		4.06958
		5.98691
		11.525
		0.791109
		12.1685
		3.26023
		2.97901
		0.38941
		3.48247
		6.35034
		0
		0
		0
		3.18413
		0
		11.0194
		1.34213
		5.84798
		2.50801
		0
		5.10391
		2.40485
		10.9378
		11.6526
		4.39824
		8.97466
		0
		0
		0
		1.61588
		0
		0
		0
		0
		2.45429
		0.555924
		0
		1.60456
		2.76974
		0.70389
		4.15996
		1.40864
		1.13347
		4.28973
		1.61984
exp 366	0.841283	4.96924	0.574155
	1.67445	0	0
	2.42159	8.01829	0
	3.56538	1.07069	0.448262
	10.5246	5.36534	0
	2.80815	2.95985	0
	4.52679	0	0
	3.60063	9.22406	0
	7.88846	0.15956	0.586353
	0	0.0109358	0.0990837
	9.00012	0	0.29444
	0.399462	0	0
	0.483286	6.11152	1.19421
	2.69	7.3249	0
	1.45837	20.8614	0
	2.54653	2.25774	0.109909
	1.22802	7.81274	0
	5.93903	0.0560341	1.19554
	0	0.492225	0
	1.45454	4.53559	0
	2.8359	4.64827	0.372342
	1.34326	3.72102	0.432506
	5.33201	0	0.98542
	0.0244898	0	0
	8.99774	0	0.032793
	7.99205	0.966979	0
	1.78735	0.132047	0
	8.90797	1.16244	0
	0.373927	4.46794	0
	1.39201	0.531318	0
	0.469256	2.85615	0.522764
	0	9.57019	0.852753
	0	5.85966	1.83179
	5.48862	0	0.106272
	12.4273	7.97094	4.48217
	1.0303	3.25625	2.00002
	0.761717	3.20794	0.743714
	5.28308	0.157943	0
	0.0930585	0.297718	0
	12.9146	0	0
	1.64355	5.2784	3.69678
	1.07631	4.6855	0.817936
	2.46415	5.64852	2.80027
	1.61864	0.349995	0.228984
	2.40367	5.02447	3.28249
	9.48186	6.18508	0
	0	2.76168	1.85386
	0.0634331	0	0
	0.207169	0	0.117845
	1.72772	0	1.91304
	0	0	0
	2.6322	0	0
	8.07558	1.36662	0
	0	4.56502	0
	0	0	0
	0	13.0353	0
	0.775597	3.05488	0
	7.26066	7.79831	2.46093
	0	2.32957	0
	8.51172	0.687256	0
	13.9529	2.98111	0
	3.12096	0	1.99754
	0	0	0
	2.59095	8.26024	0
	4.09462	7.33551	0
	4.9063	0.738292	0.181402
	8.29085	0	0
	0.128173	4.10862	0
	2.90673	0	1.14007
	6.11401	0.0738338	0
	2.15744	5.52904	0
	13.41	2.28211	0
	7.36313	2.56322	1.1062
	4.55604	0.778619	0
	3.42178	0	0
	3.67023	9.02618	0
	1.70772	0.117233	0.120832
	0	0.627514	0
	0	0	0
	0	0.318114	0
	0.0714507	0.345541	0
	0.0356279	0	0
	12.1059	8.67326	0
	8.75908	0	0
	0.411028	1.30144	0
	5.73082	15.1286	0.057576
	0.197821	5.36312	1.21075
	0	4.59292	0.710991
	0.29861	0.668286	0
	6.13529	0	0
	3.19253	11.2181	0
	8.42046	1.37139	0
	3.75854	7.70771	4.51487
	1.97538	2.34161	0
	0	6.29608	0
	7.06999	9.09549	0
	2.87376	5.32778	0
	0	12.5826	0
	0	0	0
	0.55153	0.533907	0
	3.50124	1.3414	0
	22.6518	0.116442	0
	6.09178	0	0.494528
	5.96928	10.0181	0
	1.27775	0	0
	1.02728	5.49554
	2.84583	5.24309
	0.108082
	17.7219
	6.94392
	0.049442
	7.18484
	10.0616
	14.2023
	0.537503
	5.76769
	17.9614
	11.9945
	20.7264
	24.8554
	3.06509
	0.0410674
	1.64869
	2.23319
	0.540005
	4.45273
	9.48026
	0.720426
	0.297361
	1.54433
	0
	4.67682
	4.79962
	0.368144
	11.5329
	0
	8.7989
	14.5177
	14.4886
	2.59893
	11.3614
	13.935
	25.7419
	9.84196
	12.2992
	3.903
	7.76408
	3.11145
	6.0875
	13.7646
	4.60196
	0.806361
	16.25
	5.94679
	1.2036
	0.0645814
	9.29122
	23.2159
	7.56082
	0
	12.9026
	5.0181
	11.5005
	19.8201
	9.70828
	4.15509
	14.8367
	8.44075
	9.14948
	9.7944
	0.707963
	11.2442
	33.522
	0.698252
	0.587202
	0
exp 369	0.830651	0	7.99729
	1.51397	9.2486	1.40527
	6.43588	10.2491	2.71719
	5.96963	6.13811	4.43894
	7.72439	4.01802	1.2811
	7.12705	3.29085	0
	0.881806	8.7785	0
	12.9025	4.35739	5.6907
	6.26712	11.1649	0
	11.5759	7.4324	0
	4.51858	13.0566	1.44696
	0.919883	14.2488	0
	0.109843	17.8232	4.94096
	1.22117	15.0815	3.78864
	7.47859	1.7594	0
	9.72933	4.99343	0
	1.80976	7.83672	10.088
	8.1542	3.23964	0
	0.860985	10.3457	2.023
	0	12.9099	16.2212
	0.0998217	3.51929	9.36478
	3.18212	4.15402	34.3912
	4.89649	10.7496	3.15094
	0.71484	5.05405	5.27291
	10.1856	0.0732774	13.7381
	5.07896	7.75777	12.4645
	2.66881	2.13271	0
	4.86728	3.43997	6.09698
	3.69774	13.5302	7.20204
	9.64513	14.3949	1.06838
	2.20901	3.82329	0.447882
	5.72466	1.51636	1.26968
	5.73491	2.71876	6.65731
	2.93468	13.0506	0
	15.0595	3.12632	2.52883
	3.88789	26.1292	0
	18.4456	22.3632	4.26969
	8.10123	2.37401	2.13069
	14.0838	0	1.20071
	9.2329	2.76064	1.73418
	26.2732	0	1.58474
	11.0648	6.75813	13.1732
	12.6807	7.69217	2.69775
	1.26633	2.11269	3.52235
	0	0.721998	0
	0.225268	0.706052	12.6593
	7.47911	1.1269	3.91623
	6.90178	12.3197	5.01845
	2.73662	9.1537	3.33838
	8.70888	5.1625	0
	7.26127	5.11456	0.0343018
	8.55079	43.9905	0.232073
	7.08993	14.9503	0
	9.38667	9.66489	3.90075
	17.5692	2.4465	1.29988
	6.95174	3.9532	0.243369
	8.52053	11.1792	0
	11.089	3.74203	0.0931771
	10.4877	3.96576	0
	2.37808	8.87126	0.395101
	17.208	2.55915	1.96314
	12.4489	11.2889	3.50797
	5.40331	12.7847	12.1267
	0.739638	7.70655	7.37379
	0.0309377	1.40722	5.81984
	0	0.704678	0
	0	0	2.92009
	0	0.156589	7.84512
	3.78066	10.5213	0.883994
	9.87719	8.4836	6.77252
	4.6584	3.61019	11.2438
	14.3217	4.1683	3.82393
	8.17977	15.3554	3.33352
	15.7155	6.76462	9.10379
	1.02264	1.56978	5.38419
	10.835	11.1657	9.22892
	10.944	10.1354	0.289399
	2.95025	0.630919	7.70183
	6.93184	1.35269	8.70152
	13.804	10.2042	0
	15.8369	1.95316	0.187443
	7.83003	4.0555	0
	5.68706	3.8746	4.07851
	8.78039	2.98246	0
	14.482	2.34505	1.25523
	8.6334	7.67451	10.4824
	18.2431	25.5838	0
	2.85299	0	0.308018
	11.564	0	0.906857
	3.60491	1.22836	5.44252
	2.44755	9.69791	0.103392
	14.8358	4.63321	6.87851
	7.01022	0.664674	0
	17.7097	10.1922	2.55178
	13.8351	6.73901	3.68648
	5.68294	8.21468	7.39822
	18.889	1.90594	1.29818
	15.2057	4.85886	0
	1.1734	5.76217	7.59918
	2.46697	6.73138	3.9095
	14.4171	4.21331	12.3777
	27.5025	6.4378	13.9648
	11.8801	4.69495	2.25675
	11.2666	9.5285	3.99613
	15.2732	1.46651	10.1916
	18.6619	3.2439	0
	0.702744	21.2308	0
	2.28461	2.52686	0
	10.9472	14.1328	7.69332
	7.15328	1.63586	7.34497
	9.66651	16.7122	8.14713
	16.8615	0.135114	6.09996
	14.3736	4.26047	2.11103
	5.05771	3.55534	0.568173
	9.68217	0	12.1785
	9.33971	0.233496	19.7181
	7.22166	0.0504698	7.23467
	14.0763	0	11.0631
	0.636329	0.124591	4.39699
	0.312012	5.43506	5.73077
	0	11.0224	2.41658
	2.23374	11.1994	23.5243
	6.90913	0.509662	1.68168
	13.7957	0.478673
	6.92649	0
	16.6107	0
	8.62839	0
	3.9476
	10.192
	8.57762
	8.80038
	2.18642
	3.75538
	17.5856

## Sheet: FigS6C_siRNA_KD efficiency
	Nt_x000D_siRNA	PAK1_x000D_siRNA
Exp. 310	1	0.124665
Exp. 316	1	0.195069
Exp. 317	1	0.206619
Exp. 319	1	0.315018
Exp. 319	1	0.408054

## Sheet: FigS6C_sgRNA_KD efficiency
	Nt_x000D_siRNA	PAK1_x000D_siRNA
R1	1	0.2762
R2	1	0.731676
exp.496	1	0.666608
exp.451	1	0.684642

## Sheet: FigS6C_CA1
Nt_x000D_siRNA	PAK1_x000D_siRNA
1	0.121946
1	0.0705023
1	0.355507
1	0.432146

## Sheet: FigS6D_coll
	Nt siRNA	PAK1 siRNA
exp. 303	10.5686	1.90019
	8.07193	3.62832
	12.6336	5.09033
	11.1662	3.09063
	19.4389	7.07177
	23.6067	1.97056
	40.0344	2.35231
	23.0824	1.79695
	15.4478	8.14935
	1.20851	2.44108
	14.9593	0.2054
	19.8514	2.47568
	38.7522	4.77578
	28.6532	7.78907
	12.3617	9.63478
	14.5703	13.7162
	5.07579	6.61947
	11.2915	9.41718
	23.5453	9.57527
	20.9265	13.5647
	20.6253	5.24508
	12.9538	3.54746
	17.34	4.63678
	20.8771	5.02482
	19.7321	4.08811
	22.7091	4.37492
	24.2762	4.22434
	30.9915	11.8208
	46.9274	3.20048
	8.0601	1.66491
	15.952	3.37078
	11.7614	13.5858
	14.2857	0.96931
	17.7719	1.54335
	10.976	7.16872
	12.3085	2.49424
	5.87536	8.50923
	3.44133	7.65681
	14.0757	10.5275
	13.5356	8.05953
	3.86968	2.58276
	10.7116	6.23459
	8.47542	7.44663
	20.4563	3.65393
	13.9229	4.43682
	30.0793	7.87855
	19.2717	7.90052
	15.2441	4.6092
	7.17201	8.43072
	14.2686	1.4408
	18.5293	11.9013
	14.3389	4.29336
	3.55201	4.47666
	5.96328	3.42035
	8.6545	2.11991
	7.80812	9.55615
	6.0753	6.35116
	11.4652	5.07337
	8.77759	2.66823
	5.06859	5.62807
	9.81104	8.30075
	15.7274	10.4769
	11.44
	15.208
	7.18223
	12.816
	2.1918
	13.4107
	5.45645
	3.43565
	18.7368
	2.58797
	3.19556
	5.26686
	2.55413
	5.03389
	22.0881
exp. 300	12.4286	4.3394
	14.6187	0.042744
	3.38196	3.74967
	5.9253	1.85733
	5.14129	3.06307
	12.015	4.91733
	7.07645	3.26191
	12.3731	5.68294
	4.57118	2.09324
	9.63567	4.45719
	14.5181	5.91563
	9.47304	7.70962
	5.90495	2.85397
	1.49171	2.28903
	3.41545	1.23429
	9.06414	4.35359
	2.98756	1.03573
	10.3127	1.05718
	2.9654	1.47442
	7.07136	0.363959
	5.00775	0.0752321
	3.73404	0.446172
	14.8705	0
	7.97446	0.0817609
	4.48104	2.53289
	4.47319	0
	3.34189	0.154873
	4.79053	0.73766
	3.95536	3.25364
	5.55529	1.379
	11.2464	1.8772
	7.49893	4.22248
	5.49218	0.533967
	4.82211	1.5707
	6.2137	4.30999
	1.16584	4.28224
	1.98956	0
	2.4602	2.71985
	4.71556	1.76994
	9.23986	0.512822
	9.43167	4.31221
	5.92479	5.23437
	6.36191	2.537
	5.54922	2.39054
	2.51579	4.37333
	5.7707	10.9362
	1.71052	7.18646
	4.73927	3.80099
	3.7757	4.00918
	6.06787	3.53343
	8.06911	5.99214
	5.5479	4.29577
	11.0403	1.86712
	13.3433	5.89422
	8.33543	3.9356
	14.9637	1.32721
	6.41555	4.58933
	10.9962	3.57505
	11.7011	3.87621
	4.05408	14.4302
	16.0115	2.11124
	1.76871	3.22342
	3.59131	2.54351
	8.32631	1.84519
	3.36994	0.997679
	6.61098	2.03047
	3.10633	0.653884
	3.86877	4.43935
	6.41553	6.8623
	5.31094	4.62929
	11.9348	3.32243
	9.37028	3.2727
	11.6234	6.085
	3.56889	0.400575
	2.36788	1.85333
	1.27323	4.40936
	2.24835	2.38754
	6.14808	1.92488
	3.75126	1.70904
	1.42616	6.9576
	0.675835	1.96761
	2.23867	3.41791
	4.43769	3.08531
	4.06537	5.56974
	0.499377	0.804558
	6.62757	3.22419
	1.82714	0.956606
	28.1761	2.58166
	8.86331	7.66605
		1.95817
		3.13335
		6.27575
		1.88253
		6.83007
		5.66599
		3.48998
		5.16682
		5.29952
		3.16325
		4.04624
		6.03497
		3.37129
		3.41048
		6.29915
		2.68945
		2.03378
		0.709471
		0.956015
		3.31443
		5.65329
		4.68299
		7.04276
		2.5371
		2.33995
		2.55887
		4.95473
		2.00188
		1.7609
		3.63315
		3.09725
		4.49958
		4.04991
		4.71176
		3.86482
		6.2274
		5.15936
		2.85867
		4.19743
		0
		1.83364
		1.3849
		1.80511
		1.86207
		3.45474
		0.576394
		3.95238
		0.26266
		3.75627
		2.6892
		2.24179
exp. 297	6.48066	0.23235
	6.36079	0.916759
	1.86679	0.136073
	6.48915	0.431311
	1.61078	1.08151
	1.47244	5.19094
	0.743279	4.26397
	0.153206	8.41659
	13.041	3.9637
	5.0606	7.73592
	3.09623	0.807086
	17.1349	0.994671
	5.09702	1.0674
	4.83333	4.94304
	1.30547	1.98058
	0.266291	3.53983
	9.57159	0.652261
	5.77365	0.492975
	3.23357	0.616794
	11.8652	2.25462
	7.54821	7.41749
	19.9331	0.268386
	2.71675	2.63459
	5.20896	1.70345
	13.5844	8.06606
	8.78399	9.54365
	5.64048	3.02517
	17.1519	2.58259
	0.48532	9.06753
	7.07564	9.90355
	1.56124	2.49617
	6.91586	8.28028
	13.0261	6.41889
	18.1241	10.0231
	0.992397	6.49438
	2.37904	17.6888
	13.5908	9.02388
	8.00871	6.49961
	8.95808	6.88285
	12.031	8.01262
	8.56354	2.37786
	9.51611	1.47308
	9.54306	1.68434
	4.45455	5.03649
	5.50151	7.21756
	2.86056	5.18282
	8.04954	14.5716
	1.11911	10.0896
	11.4775	3.76916
	5.02178	9.10588
	8.6326	4.60555
	3.36881	9.05092
	1.59305	3.15605
	12.2901	8.92034
	13.6104	15.12
	1.73594	5.96986
	18.0845	5.03146
	7.5763	6.42636
	12.301	4.18606
	6.3269	2.00627
	13.945	2.39323
	17.2823	11.5833
	10.1052	4.10185
	7.66584	9.99366
	13.3393	7.85281
	15.7777	4.20893
	11.1855	11.0429
	0.158629	5.82536
	9.88381	10.4842
	6.30382	13.922
	8.53151	12.3875
	20.1108	7.81394
	14.6008	9.41288
	5.91649	11.6593
	4.85855	6.28539
	3.93289	2.3245
	7.09327	1.31014
	9.63195	1.78052
	6.15266	6.07662
	9.34276	3.29214
	4.81076	4.429
	10.3189	5.55193
	5.84513	6.59498
	9.76899	1.52695
	11.1069	1.18234
	4.93513	2.48295
	13.0289	0.639632
	9.1757	5.99831
	17.9201	1.68278
	11.1028	3.49355
	6.32384	1.96261
	2.55398	8.08833
	12.3416	6.64662
	14.6946	3.49761
	3.35025	3.87259
	7.70889	5.44032
	11.5429	5.43082
		1.15301
		0.568947

## Sheet: FigS6D_CDM
	Nt siRNA	PAK1 siRNA
Exp. 305	0	0.618852
	10.522	0
	6.84155	0
	0.627687	0
	8.04953	0
	8.77794	0.00029316
	2.6369	3.07108
	6.15538	0.00024424
	5.39346	0.873656
	5.79912	2.88504
	6.06052	0
	0.357223	0
	0.820337	0
	2.13986	0
	1.57158	2.91556
	0.00029232	0.00012314
	5.11968	0
	0	0
	4.93623	0
	9.98371	0.883022
	4.23481	0
	0	0.00026341
	6.74971	0
	2.86393	0
	4.01044	2.56293
	8.84162	0.85729
	4.72748	0.958728
	4.01398	0.838932
	12.318	6.45659
	0	0
	3.08065	0
	9.4008e-05	0.663708
	3.53212	6.92508
	6.13396	0
	8.30002	0
	0.336127	0
	3.60047	0.0003104
	5.80075	3.78566
	4.80965	4.9205e-05
	0.0003311	0
	2.16523	0
	6.77753	0.461385
	0	1.6241e-05
	4.20749	0
	0	2.40818
	11.1834	0
	0	1.35411
	8.93276	1.5832
	3.89904	0.900945
	0	0.732866
	0.70153	5.35146
	3.92368	5.1802e-05
	6.53964	0
	5.40887	0.631389
	4.98556	0.00023321
	0.408343	0
	0	2.31931
	10.6198	0
	0	0.880395
	2.30424	0.972258
	4.49946	4.78306
	4.19706	2.80259
	11.1489	0.630506
	5.17066	2.34383
	0	5.32312
	0.00039705	2.61317
	0.00012478	0
	7.44363	14.4977
	7.13604	0
	3.85343	0
	10.2817	1.05678
	7.10575	3.96443
	0	3.88079
	1.01137	0.00031909
	3.0227	1.68074
	3.38321	0
	0.367215	4.26427
	0	3.48804
	12.1867	0
	1.46573	4.91122
	8.281	0
	4.8493	1.36564
	3.52359	1.9982e-05
	4.31259	0.00018577
	12.7195	0.213139
	0	0
		5.00517
		4.11601
		1.48171
		0
		2.29228
		0.57449
		0.00021865
		0
		4.03515
Exp. 316	0.87187	1.49888
	7.85361	0.701072
	14.1752	0
	2.39901	1.01506
	4.29611	0
	0.939116	0.0555988
	10.136	0.538932
	10.3415	0.904435
	0	3.31145
	0.290645	10.5618
	1.92882	0
	19.189	2.63588
	4.97874	3.89655
	0	1.40559
	0.9068	0.622087
	10.8249	1.0178
	9.88046	5.99497
	9.09698	2.52249
	8.51863	0
	8.45383	4.42409
	17.6873	7.61244
	19.0966	3.51168
	19.9792	0.640961
	10.3851	1.82559
	12.2933	3.00762
	3.92131	0.392936
	14.2459	1.08473
	10.9846	0
	6.60119	0
	22.1916	2.22229
	1.82303	0.986825
	0	2.22262
	11.3154	1.85221
	20.6972	2.41192
	25.9517	2.08671
	13.8649	0.555069
	11.0706	1.9485
	11.2402	0
	17.3049	0.275988
	4.90159	0.157801
	20.273	0.80009
	0	0
	8.97577	2.11134
	3.02861	0.970883
	22.0067	0.235826
	6.04216	0
	6.57853	4.59129
	22.8431	3.29878
	23.9019	0.394032
	11.7717	0
	13.9303	1.97708
	11.2274	0
	12.0155	0.332251
	2.78013	0.383713
	4.07723	1.02437
	21.8633	2.17706
	14.3584	0.401443
	10.4114	0.409571
	26.3328	0.350324
	24.014	0
	21.0853	0
	11.5631	1.04836
	3.86621	0
	5.64378	0
	8.42651	0
	15.2952	0.625627
	9.89907	0.267216
	4.32097	0
	5.47157	0
	6.98227	0.171216
	16.3586	6.0338
	8.68091	2.76503
	8.84684	0
	15.6996	1.55389
	0	4.38163
	5.56044	6.49363
	2.50935	1.8586
	15.1373	1.42253
	6.35433	0.195004
	5.6334	3.62129
	19.0249	1.00059
	11.6816	0
	11.4707	0
	24.9224	5.28441
	0	1.90892
	15.1662	0.616946
	2.19066	3.0567
	1.21722	0.905102
	20.186	0
	30.8263	0.426669
	12.387	0
	0.0743024	5.01587
	4.84534	0.21704
	12.6201	0.0247767
	5.95759	0
	20.0441	0.742076
	19.2115	0
	16.0383	0
	5.87677	2.37392
	15.6761
	0.784644
Exp. 317	4.22409	4.85401
	13.1596	0.744723
	5.73384	4.94093
	8.29534	9.39931
	2.88825	12.9618
	6.93692	13.383
	11.5318	3.36547
	8.51249	2.26386
	7.99061	2.7191
	11.8652	4.83447
	18.1682	6.74599
	1.60971	7.09565
	0	0.858159
	14.5169	1.24821
	4.74955	1.03121
	9.06438	0
	13.1519	3.07989
	14.3953	7.72076
	8.13544	2.35097
	12.7219	3.27437
	10.3454	1.68365
	17.0675	0.75558
	18.861	1.32077
	6.77894	1.16734
	25.2505	1.96225
	23.0935	0
	13.4679	0
	1.70987	3.76117
	18.8957	0
	9.11507	0
	4.80036	5.4934
	14.5011	9.70727
	1.35643	0.206335
	0	3.46778
	10.2087	4.69648
	6.44003	0.0583105
	5.4627	3.22862
	3.79661	2.70334
	10.4231	11.3262
	5.53926	1.16497
	5.50278	4.57319
	1.34629	2.56023
	2.39501	4.06884
	3.03325	4.82474
	3.24131	5.31276
	4.67505	0.0532766
	4.45249	0.732692
	4.64975	0
	1.50508	4.29891
	2.53458	0
	0.764325	3.68373
	0.444268	2.05693
	6.88701	3.0959
	7.11644	4.34835
	8.30908	1.5121
	5.87863	2.81096
	23.8495	3.5833
	5.36573	4.88377
	1.68493	3.51351
	8.29331	3.69352
	9.55425	4.16745
	8.83602	1.38627
	14.0033	3.78871
	16.6635	1.00549
	9.01793	5.33708
	2.27457	6.12059
	4.57428	2.87723
	0.360044	6.49091
	0.746206	11.8183
	2.68494	2.09716
	13.2024	1.86675
	4.79396	2.26151
	4.74967	1.54602
	0.20111	2.74675
	0.35653	0.195582
	1.77036	6.34864
	15.8443	7.96595
	14.3006	0
	1.51077	2.56752
	4.72968	0.0232922
	5.56288	1.59173
	3.56221	1.80441
	2.95545	6.04367
	4.1877	1.59924
	5.82	0.794554
	7.6473	2.05928
	1.46739	1.78807
	3.08503	0.844548
	0.760159	0
	0.835462	3.84792
	0.406285	0
	0	0.30126
	0	4.38919
	2.69541	0.187775
	16.8117	0.109916
	11.6154	0.59019
	10.593	3.22153
	16.213	0.608581
	4.66086	0.03481
	4.37206	0
	18.4307	0
	13.0128	2.15866
	18.2168	0
	6.16939	1.85734
	1.25985	3.46429
	8.1209
	7.63697
	12.1552
	4.0045
	8.52889
	0
	0
	0
	3.6382

## Sheet: FigS6E
MCF10A	DCIS	MCF10CA1
0.292683	1.52493	0.708215
1.48582	2.88927	1.39009
1.22488	1.69955	0.776119

## Sheet: FigS6F
Nt siRNA coll I	PAK1 siRNA coll I	Nt siRNA plastic	PAK1 siRNA plastic
0.934218	0.598255	0.94367	1.59338
1.04699	0.695306	1.15346	1.60167
1.01879	0.661023	0.902869	1.37119
1.07783	0.512659	1.04012	1.08837
0.970643	0.60494	1.01648	0.916592
0.95153	0.916051	0.943405	0.751453
1.10662	0.709968	0.958393	0.91392
1.10088	0.756704	1.06115	0.917871
0.792498	0.927512	0.980456	0.953181

## Sheet: FigS6G
Nt siRNA	PAK1 siRNA	Nt_x000D_sgRNA	PAK1_x000D_sgRNA
0.985077	0.889214	0.955064	0.937224
1.00813	0.763832	1.02995	1.01181
1.00679	0.755249	1.01499	0.96092
0.972795	0.806334	0.92484	0.910889
1.00925	0.830175	1.03539	1.00619
1.01795	0.827477	1.03977	0.961369
0.954237	0.896062	0.965032	0.994831
1.02418	0.950424	1.0599	0.950804
1.02159	0.972732	0.975068	1.03194

## Sheet: FigS6H
Com DMSO	Com Frax
0.960359	0.529665
1.01298	0.543049
1.02667	0.625013
0.966654	0.615923
1.01825	0.615233
1.01509	0.674181
0.941482	0.688366
1.01915	0.701899
1.03937	0.712383
