# Supplementary material for: The extracellular matrix supports breast cancer cell growth under amino acid starvation by promoting tyrosine catabolism
Source: PLoS Biol. 2024 Jan 16;22(1):e3002406. doi: 10.1371/journal.pbio.3002406 (PMC10791009; doi:10.1371/journal.pbio.3002406)
Supplement: S15 Data — The biological replicates are colour coded. (XLSX) [file pbio.3002406.s030.xlsx]

## Sheet: FigS7A
	PBS	Ribose
exp. 348	1.02424	1.37986
	1.70478	2.86699
	0.758177	3.36568
	1.96443	2.88009
	0	4.69287
	0.0846748	3.27431
	0.0964839	1.38712
	1.92136	1.88038
	0.821698	0.559162
	0.140165	3.13893
	0	2.55367
	0	1.40118
	0	5.71424
	0	2.45551
	0	2.51201
	1.13161	3.69793
	0.521754	0.960703
	3.8184	2.09938
	1.80125	4.08308
	0.769584	3.32781
	0.469754	0.527652
	1.97878	2.79262
	3.7792	1.05985
	0	0.562341
	0.776211	0.983109
	2.89995	1.64707
	1.70364	0
	0.929075	3.16168
	0.489454	1.44257
	0	2.15706
	0	2.34658
	0	1.04655
	2.06519	5.57179
	1.56375	0.884466
	2.29178	0.878664
	0	0.423955
	1.12066	1.21354
	0.320546	1.02525
	1.1752	2.1868
	1.83639	5.66626
	0.649065	0.895305
	1.21512	2.75921
	1.94402	1.56925
	3.76467	0
	7.38962	2.36913
	2.60453	0
	6.2427	3.4695
	1.27163	0
	1.85505	1.15938
	1.9029	2.53981
	0.493238	6.69793
	1.89128	1.29353
	2.93779	5.04611
	0	0
	0	3.38494
	1.73725	4.66053
	3.2311	1.33324
	0.629967	0.250362
	1.85974	4.87576
	2.40278	1.93917
	0.280233	2.91952
	3.24713	3.12561
	7.66253	0.069075
	0.739641	0
	0.87587	4.63123
	2.61305	2.05833
	0.352879	2.58657
	1.98159	2.5269
	1.28527	2.72366
	0.437861	0.602769
	0.61271	0.554029
	0.135873	1.96816
	1.84077	1.72629
	0.804839	1.96952
	4.59442	4.49431
	0.967738	3.66563
	6.76848	1.36389
	1.16333	1.30381
	1.3593	1.02753
	0.858434	2.1628
	1.31721	1.86862
	0	2.13636
	0.154439	5.60233
	0	0.348194
	0.103967	0
	0.563528	2.78646
	0	5.10011
	0.947807	2.42705
	0.169435	0.00814795
	0.979154	1.00996
	0.352564	0.236315
	0	0.281341
	1.91974	0.607154
	0.951474	0.0185745
	0.0796533	5.05025
	0	1.66173
	5.08583	0.0613966
	2.40961	1.57523
	0.567777	1.60461
	0	0.457884
	0.37115	1.67775
	0.314881	0.450382
	0.052589	0.547379
	3.42068	0.730538
	0	1.14724
	0	1.41515
	0.490568	0.328398
	0	0.328398
	0	1.03531
	0	0.71563
	2.42897	0
	0	0
	0	1.14707
		0.0175029
		0.733315
		1.61221
		1.06846
		1.50136
		0
		0.609426
		0
		0
		0.295614
		1.2428
		0.168844
		0.493644
		3.97903
		1.93675
		1.85995
		1.31872
		2.92192
		2.56177
		1.34227
		0.943745
		2.12798
		4.11465
		0.102874
		0.0334937
		6.75625
		0.677294
		3.75699
		6.65927
		1.18521
		0.0882527
		1.26745
		0.885729
		2.80826
		0.146703
		0.982114
		3.88235
		0.241843
		0.522495
		0.633295
		3.87247
		2.29381
		1.53765
		2.11211
		1.01287
		0
		0.770105
		0.528571
exp. 361	7.00292	5.23721
	4.49702	6.28241
	3.66164	6.92439
	4.07256	3.15704
	4.27896	4.445
	4.32816	2.72341
	1.12875	3.05971
	1.64281	6.04198
	6.42677	3.34766
	10.28	2.45543
	4.53212	6.5378
	3.80622	6.56942
	11.5254	1.61046
	0	7.80155
	5.96719	5.60026
	0.00939033	6.6914
	4.89953	7.16041
	6.02721	3.81822
	3.2161	0
	2.73933	4.57985
	4.35611	3.09466
	5.1076	5.33114
	3.85138	7.99775
	1.05329	0.39625
	7.63604	5.55065
	7.44143	5.49643
	7.46703	5.19746
	3.9338	6.39665
	2.63887	4.30894
	9.39545	3.42873
	8.00342	7.6811
	6.29219	4.31512
	5.93637	6.27007
	8.33934	12.2006
	10.152	12.8452
	2.49713	1.61304
	2.05422	5.7735
	5.87083	1.8625
	1.95721	1.51338
	4.92507	0.335472
	0.929494	2.21311
	1.2417	0.216738
	3.78098	1.14154
	2.07225	1.84486
	1.01509	3.72485
	0.868298	3.21479
	0.274004	3.0766
	2.39616	5.54885
	0.881895	5.29861
	0.231561	4.37312
	0.505797	5.36603
	1.35137	3.80102
	2.19087	0.416637
	1.6698	2.66488
	5.15401	2.87781
	0.233713	1.46734
	1.4672	3.28703
	2.70167	1.55461
	2.86637	0.0626713
	3.15964	3.3377
	3.36069	8.0456
	6.41951	18.2118
	0	19.2014
	3.95362	20.6051
	3.87103	14.777
	7.32471	23.1338
	5.32051	11.7524
	3.0271	5.76449
	9.51905	22.8882
	3.66559	15.0805
	0.846187	15.7855
	0.364242	12.693
	1.55851	14.2021
	2.1518	10.9439
	8.21493	11.7876
	3.86301	14.7868
	0.113037	10.7047
	0.57788	6.58177
	0.750487	6.78149
	3.51616	6.85077
	0	8.42707
	4.12297	6.29171
	0.568346	5.31072
	1.82536	10.5739
	1.17519	7.47407
	2.45136	10.1437
	0.422243	14.7937
	1.9968	14.2218
	1.56086	9.12862
	1.91528	1.02841
	0.247189
exp. 362	2.54187	0.147413
	0.909617	0.469322
	0	0
	0	1.22499
	6.88707	0
	0	0
	0	0
	2.43545	9.77683
	0	5.38183
	4.45185	12.9577
	0.0161443	0
	6.71506	0
	1.21053	0
	9.61564	47.56
	7.62927	0
	0	15.9673
	10.4442	0
	0	0
	0	0
	0	0
	6.32536	0.211127
	4.10557	3.75709
	9.50641	14.0764
	4.74033	0
	0	8.28946
	0	19.3597
	0	6.53657
	0	0.206619
	10.6867	0
	0	1.46658
	0	0.955237
	0	4.43316
	1.48178	0
	18.6698	0
	16.4569	0.47344
	0	15.0781
	9.23014	0
	0	0
	3.45721	0
	19.4455	0
	5.43151	0
	0	4.36134
	4.5536	23.6708
	0	0.150216
	10.7532	0
	0	0.0630484
	0	0
	0	0
	0	0
	15.756	0
	12.1033	1.56112
	9.91493	0
	14.4405	13.762
	0	0
	0	0
	2.75015	0
	5.56851	1.08848
	12.9081	6.30283
	0	7.91089
	0	0
	0	8.80447
	0	0.0470328
	0	1.10661
	0	0
	25.5518	4.20434
	0	0
	13.8528	0.35736
	16.4424	5.46961
	0.0642637	0
	0	0.142399
	0	0
	0.392798	0
	0.949588	0.288423
	0	0.735714
	0.487555	0
	0	0.87302
	8.76009	0
	2.21418	0
	16.5571	5.37023
	0	0
	3.68799	0.056675
	0	1.35232
	13.2767	0.265577
	1.74017	0
	0.147298	0.559384
	0	0
	1.8765	0
	0.827111	0
	3.59905	0
	0	0
	0	0
	1.64802	0
	0.100283	11.9267
	0.0950714	12.1545
	2.82701	0
	0.857117	0
	0.755067	0
	19.5051	0
	22.7025	0
	6.9162	0.0328617
	0	1.32792
	0	0.206004
	19.4426	7.91326
	18.3642	3.35762
	8.23272	0.0783246
	0	0
	0	0
	0	0.743787
	14.1221	0
	16.9981	0
	0.379397	0.319453
	0	0
	13.3189	11.7828
	0.0817609	4.04053
	0	0
	1.67492	0
	1.01652	11.1924
	0	0
	13.5236	3.80015
	12.3693	0.401102
	0	0
	0	2.70854
	0	0
	0	0.191769
	0.129067	16.1543
	8.41195	4.85361
	18.4957	0.492455
	0	10.0551
	0	13.5631
	0	24.1668
	0	17.2621
	0	0.161776
	0	0
	0	0
	8.86175	0
	0	0
	0	0
	0	0
	29.5326	1.77065
	0	0
	28.3399	11.2579
	6.81319	0
	3.77578	8.7565
	0	0
	0	11.7519
	0	20.5769
	0	0
	0	0
	0	0
	0	0.650797
	0	0
	13.2489	0
	22.6298	8.16855
	15.0645	7.09626
	18.9494	0
	0	6.45087
	20.1401	0
	19.6114	4.39644
	0.426159	7.07643
	0	0.571696
	0	9.84418
	0	0
	0	0.427653
	0.505649	4.20328
	0	4.32127
	2.3648	0
	0	0
	26.0846	0
	0	0.339446
	8.91409	0.0337935
	0	1.56655
	0	0.236695
	0	0
	0	15.0274
	25.3959	1.06766
	0.473888	5.01525
	0.17922	8.54699
	17.4303	0.32013
	10.3623	0.505132
	0.67804	0.141877
	8.07581	16.3061
	11.7076	32.4778
	9.23507	0
	5.50087	0
	11.8091	0
	16.3227	0
	21.0933	7.1284
	0	0
	0	14.5194
	0.0692302	9.42495
	0.365998	13.6057
	8.33755	0
	22.3964	0.0366495
	16.0227	0.0627193
	14.016	0
	17.7869	0.0272732
	28.1471	0.677192
	6.37573	0.116377
	13.1434	0
	2.02684	0
	0	15.4286
	0	0.476911
	4.97627	2.15595
	0	0
	0.0324651	2.13795
	0	0.780742
	0	0.100179
	0	2.05688
	0.68004	2.27206
	24.2889	0
	22.4285	10.8021
		23.0276
		30.5907
		0
		0.307022
		0
		0.0534384
		0
		0
		0
		0.0950938
		0
		16.8185
		0.3719
		0
		21.7488
		21.8304
		21.3769
		25.8022
		0.749919
		0.46858
		0.748357
		0
		0.393486
		0.083298
		0
		0
		0
		0
		30.2921
		0
		9.29461
		30.6838
		5.63758
		0
		17.2272
		28.0519
		7.67857
		0.354156
		16.5389
		0.916903
		0.278652
		2.52898
		0
		0.0922546
		20.6627
		0
		0.032325
		0
		0
		0
		16.0698
		0.106668
		0
		0.655175
		18.2427
		0.748038
		10.0965
		0

## Sheet: FigS7B
Com PBS	Com Ribose	AA PBS	AA Ribose
28046	31554	8254	8005
30878	33710	10284	7216
	36706	7705	8311
31598	37508	11761	15178
32055	30661	12378	8200
31174	28284	11578	9677
28696	34691	12957	9168
33948	34166	11694	11672
33172	35695	11801	12447

## Sheet: FigS7C
Com 0.7kPa	Com 3kPa	Com 6kPa	AA 0.7kPa	AA 3kPa	AA 6kPa
74.0157	86.2745	80.6122	24.1758	10.8911	10.8108
73.3333	76.4463	80.7432	15.9091	19	13.4454
80	76.3889	75.9644	17.2932	12.8	15.1515
68.5315	82.4627	77.9817	21.25	12.069	16.2162
			23.5294	25.3968	14.6552
				17.1429	14.9123
				10.7143	10.6796
				8.8	8
				15.2439	19.3333
				17.2414
				12.5
51.2428	97.8261	82.2222	6.97674		5.55556
65.4297	83.7931	86.7021	9.80392		8.3871
88.2353	43.4783	89.5141	12.5		6.12245
83.4081	93.3333	84.9112	12.8676		7.07547
81.8471			4.90196		6.66667
90.0433	89.4161	93.6255	16.5116	10.5634	8.63636
94.162	94.5627	94.9657	16.0099	16.3142	10.8696
98.2518	91.9231	94.9123	18.7905	17.8571	10.7477
93.8461	88.9813	91.0985	15.0838	15	6.45161
88.421	94.9343	86.7347	10.6383	9.84252	9.22509
97.561	95.8724	91.4384	13.6364	9.12863	6.27306
74.6939	94.4348	87.1287	9.52381	9.43396	5.2356
55.2279	84.0841	83.6391	11.5385	6.08696	5.73477
74.7082	77.7397	96.9424	13.3333	10.6996	4.28571
	84.18	87.3529		7.57576	3.7415
