# Supplementary material for: The extracellular matrix supports breast cancer cell growth under amino acid starvation by promoting tyrosine catabolism
Source: PLoS Biol. 2024 Jan 16;22(1):e3002406. doi: 10.1371/journal.pbio.3002406 (PMC10791009; doi:10.1371/journal.pbio.3002406)
Supplement: S16 Data — The biological replicates are colour coded. (XLSX) [file pbio.3002406.s031.xlsx]

## Sheet: FigS8F
Nt siRNA	HPD siRNA	HPDL siRNA
0.971946	0.847898	0.794292
1.00121	0.868678	0.891855
1.02685	0.786658	0.922687
1.04775	0.953637	0.955348
0.980421	0.911168	0.890585
0.97183	0.850915	0.904132
1.02754	0.951763	0.935242
0.99148	1.04853	1.01548
0.980975	0.982531	0.930304

## Sheet: FigS8G
Nt siRNA	HPD siRNA	HPDL siRNA
1.33581	0.675804	0.891014
1.0269	0.670354	0.666765
0.824793	0.613195	0.717411
0.920245	0.655865	0.126813
0.920641	1.03524	0.191682
0.934089	0.65201	0.208829
1.05512	1.63102	0.40862
1.14016	0.99709	0.339763
0.768629	0.88583	0.751307

## Sheet: FigS8H
Nt siRNA	HPD siRNA	HPDL siRNA
1.05644	0.41086	0.783068
	0.448977	0.597432
0.94356	0.754447	0.564264
1.26548	0.659562	0.766156
0.981834	0.66969	0.97256473*
0.752682	0.528851	0.714061
0.949824	0.46345	0.644277
0.844982	0.766271	0.64572
1.20519	0.866945	0.7815

## Sheet: FigS8I
Nt siRNA	HPD siRNA	HPDL siRNA
1.0207	0.686549	0.873274
1.05766	0.795109	0.977848
0.921637	0.813669	0.930513
0.947853	0.791016	1.04515
1.02109	0.89399	1.11403
1.03106	0.794317	1.01238
0.950049	0.800959	1.01854
1.08353	0.900373	1.10232
0.966424	0.831266	1.09147

## Sheet: FigS8J
siRNA Nt	siRNA HPDL
1	0.552239
1	0.735294
1	0.827568

## Sheet: FigS8K
	M+0	M+1
coll I	91.4	8.6
Plastic	73.2	26.8

## Sheet: FigS8N
	Coll I			Plastic
Phenylalanine	1	1	1	0.028232	0.063764	0.0347299
Tyrosine	1	1	1	0.029988	0.086659	0.181818
Fumarate	1		1	0.532243		0.287129

## Sheet: FigS8O
Nt _x000D_siRNA	HPDL _x000D_siRNA
0.875466	0.961854
1.16029	0.394768
0.645571	0.314211
0.424089	0.312383
0.800825	0.517479
0.767754	0.450763
0.37375	0.294619
1.00556	0.335614
0.664115	0.274728
0.773497	0.405513
0.972331	0.298353
0.480171	0.517913
0.783801	0.102891
0.698147	0.160737
1.51064	0.449132
0.760562	0.277563
0.95886	0.41421
0.863768	0.423467
0.798202	0.388135
0.752952	0.466109
1.02311	0.541302
0.952794	0.570236
0.479981	0.473002
1.48973	0.415699
0.973536	0.599148
0.67876	0.701534
0.877538	0.941364
0.782139	0.374727
0.886125	0.238151
0.804008	0.247494
0.935534	0.443744
0.82638	0.331022
0.458412	0.481313
0.700983	0.224468
0.761854	0.450188
0.695083	0.235756
0.584582
0.725577	0.6808
0.674214	0.595374
0.802519	0.841821
0.678468	0.466211
0.752314	0.381589
1.01574	0.792388
0.656174	0.685432
0.690821	0.877806
0.790442	1.27706
0.782754	0.792782
0.591498	0.559578
0.695185	0.609759
0.452811	0.768976
0.971535	1.3001
0.848997	0.995783
	0.359192
1.88859	1.29766
1.12303	1.14726
1.41771	0.779689
1.11114	0.716817
1.78237	0.883628
1.9263	0.601842
1.08078	0.682683
1.66357	0.511784
1.70262	0.47902
1.44146	1.0066
1.18745	0.595217
1.30225	0.514376
1.75923	0.398723
1.45954	0.508223
1.82781	0.885227
1.78339	0.535275
1.31683	0.616896
1.48983	1.10641
0.931004	1.29611
1.27202	0.764328
1.40856	0.888276
1.39744	0.887787
1.12141	0.545516
1.43634	0.646784
1.23705	0.456388
1.28399	0.559767
1.11575
1.25126	0.721985
1.55452	0.599888
1.35987	0.93273
	0.647249
2.32142	0.58173
1.21153	0.787669
1.44638	0.429462
1.26362	0.96929
1.97989	0.424034
0.933407	0.25059
0.982273	0.488718
1.97564	1.03617
1.55417	0.916076
1.02123	0.33871
1.66898	0.647288
1.15347	0.404986
1.54548	0.299755
0.996319	0.695161
1.18288	0.527823
1.63203	0.833273
1.93337	0.572655
1.3048	0.585582
1.0017	0.724632
1.34892	0.405372
1.40505	1.10564
0.964642	0.884423
1.28872	0.501417
1.29795	0.353064
1.27941
1.33968	0.435646
0.822394	0.399408
1.83803	0.189294
1.62294	0.327193
1.41488	0.154608
1.31103	0.343902
1.1983	0.503315
1.1542	0.548006
1.19722	0.608569
	0.6275
1.13983	0.462973
1.21032	0.280738
0.793964	0.448943
1.20105	0.214605
1.88738	0.788764
1.00829	0.391916
1.4487	0.600534
1.53403	0.70552
1.47367	0.607238
1.48706	0.759963
1.48345	0.33578
1.98269	0.655907
1.88756	0.395469
1.35581	0.709916
1.86337	0.308208
1.32224	0.370938
1.62902	0.514643
1.09154
1.07829	0.453111
1.80159	0.355254
1.71039	0.42338
1.07882	0.247644
1.09821	0.230636
1.55254	0.423136
1.31518	0.359846
1.75993	0.376965
2.11026	0.205222
1.69735	0.275539
1.06525	0.347636
1.58523	1.12526
1.7873	0.465573
1.34085	0.441389
1.2636	0.410508
	0.329163
0.827767	0.409019
0.585842	0.188348
0.724459	0.420402
1.09378	0.187821
1.14894	0.324617
0.520512	0.294296
1.19089	0.209571
1.20472	0.507128
0.843507	0.361721
1.37914	0.787236
1.47758	0.25716
1.53087	0.358735
0.774703	0.416014
1.26076
1.18619
0.919125
0.687662
1.70032
0.897942
1.27498
2.19613
1.38272
0.876246
1.21815
0.719173
1.10836
1.37411
1.41548
0.84045
1.36959
1.52926
1.3036
1.35757
2.09317
1.9092
1.28754
1.10075
1.53321
1.29498
2.60224
1.16067
2.69719
1.53392
1.45232
1.06949
0.919479
0.826491
1.48224
1.22387
0.874096
0.891939
1.01092
1.53923
1.83575
1.18263
2.32794
2.35734	0.367716
1.3494	0.438167
1.65434	0.288695
1.67283	1.01044
2.75659	0.58548
1.69218	0.686913
0.755646	0.303253
2.07377	1.04087
1.74649	0.495879
1.61845	0.622103
1.76054	0.732517
1.43275	0.95077
1.31607	1.03923
1.25319	0.475672
1.08195	0.668133
1.72456	0.183338
1.44207	0.619181
1.09098	0.537694
2.26866	0.601968
1.82486	0.785141
1.7108	1.15713
1.57276	0.534495
	0.6445
0.727358	0.787173
1.26932	0.975356
0.709948	0.59524
0.999478	0.364754
1.79454	0.85975
1.29735	0.714462
1.23237	0.556482
1.43156	0.663966
1.50906	0.934683
1.60239	0.770551
1.53605	0.690584
2.18448	1.11029
1.0853	0.923654
1.18256	0.238718
1.06019	0.26633
1.67093	0.15794
1.18523	0.913933
1.31025	0.490766
	0.310303
0.241933	0.498431
0.227327	0.796634
0.252205
0.269512	0.287891
0.231061	0.942073
0.215621	0.865706
0.316574	0.234677
0.304434	0.538009
0.0795807	0.764296
0.259445	0.218173
0.49784	0.334094
0.305632	0.274342
0.364124	0.382164
0.253623	0.684566
0.402874	0.512863
0.486654	0.666313
0.377366	0.480872
0.309185	0.591183
0.445123	0.430494
0.455277	0.423317
0.401322	0.202883
0.404615	0.588237
0.530919	0.572844
0.251717	0.360335
0.254324	0.539309
0.408672	0.347289
0.378083	0.399589
0.27483
0.360413
0.265353	0.408917
0.398242	0.641869
0.499841	0.760483
	0.54862
0.273885	0.719283
0.205711	0.791332
0.31132	0.409854
0.329044	0.856513
0.308862	0.875143
0.34209	0.559145
0.215857	0.503197
0.184614	0.569496
0.557183	0.663564
0.324578	0.834298
0.195753
0.463281	0.537733
0.408286	1.006
0.518574
0.374089	0.613162
0.430226	0.603725
0.365542	0.72486
0.378792	0.687102
0.330762	1.31462
0.306774	0.698572
0.618046	1.07636
0.260201	0.942955
0.243941	0.781682
0.474246	1.58088
0.216188	1.23952
0.323152	1.51523
0.43448	0.660074
0.383771	0.548612
0.337347	0.816793
0.370182	0.400164
0.396257	0.398203
0.368157	0.448289
0.471544	1.09896
0.420883	1.22833
0.240987	0.822922
0.350196	0.763642
0.368559	0.611571
	0.547848
0.270584	0.328769
0.198928
0.510689	1.18233
0.630233	0.665045
0.13771	0.421671
0.351937	0.456726
0.420796	0.545248
0.276799	0.69424
0.408011	0.482959
0.267102	0.521387
0.466345	1.08686
0.247029	0.697107
0.241854	0.731328
0.215353	0.737914
0.418606	0.837732
0.35731	0.73002
0.34376	0.843633
0.407373	0.869755
0.506388	0.849502
0.344382	0.649534
0.33051	0.844649
0.398471	0.828318
0.405104	1.23619
0.449235	0.380068
0.625648	0.480864
0.45085	0.425846
0.225035	0.466644
0.309098	0.54105
0.245186	0.563934
0.256585	0.924427
0.361902	1.33779
	0.803062
	0.955189
	0.737268
	1.03817
	0.933289
	0.795949
	0.690009
	1.25265
	0.611051
	0.64179
	0.650762
	0.673939
	0.623655
	0.531967
	0.323136
	0.343547
	0.62943
	0.371442
	1.03319
	0.623112
	0.904653
	1.00841
	0.792813
	0.476153
	0.839962
	0.841033
	1.19917
	0.711791
	1.22391
	0.683203
	0.612808
	0.518354
	0.61781
	0.838725
	0.706663
	0.758388
3.11653	0.230596
1.29383	0.640496
1.08326	0.618107
3.35497	0.439554
0.694726	0.302918
0.246264	0.390518
1.52169	0.689828
0.716226	0.313261
0.256567	0.542078
1.14253	0.215281
0.894286	0.228942
3.09989	0.326759
0.839852	0.232593
0.966398	0.550575
0.973328	0.395143
2.25491	0.223545
0.495078	0.31545
2.43922	0.582119
0.854094	1.30359
1.35661	0.501538
0.573165	0.390954
2.71902	0.41986
1.00857	0.582029
1.28134	0.347419
1.23584	0.453334
1.10604	0.369086
0.808351	0.545598
0.867799	0.312095
0.277679	0.515149
0.357085	0.361052
1.00663	0.408503
0.942637	0.288628
0.575963	0.531375
0.229653	0.599465
1.14576	0.465325
0.203301	0.33555
0.373757	0.388163
0.917316	0.278699
0.245917	0.785678
0.142194	0.451659
0.354434	0.65867
0.187445	0.52963
0.648243	0.120857
0.400055	0.564823
0.0538724	0.64163
0.326444	0.573146
0.24311	0.429473
0.305014	0.377983
0.729866	0.243827
0.379805	0.269961
0.928173	0.278345
1.11963	0.74334
0.811336	0.527721
0.72792	0.446483
0.433282	0.293412
0.284646	0.234902
0.462575	0.317754
0.212163	0.528288
0.444326	0.35079
0.254202	0.18369
0.209976	0.489258
0.587656	0.292396
1.93081	0.296081
1.46769	0.129713
0.417291	0.261945
1.00879	0.237764
1.3449	0.128152
1.0987	0.314114
1.32054	0.413285
1.75944	0.282698
0.774681	0.372768
2.42892	0.340733
2.56624	0.328582
2.75844	0.189873
2.1427	0.438164
0.91232	0.306347
0.605176	0.196663
1.0232	0.312086
0.411989	0.179547
1.22834	0.412712
1.92678	0.403309
2.1647	0.14966
1.32729	0.182273
1.56157	0.145913
1.44488	0.131028
2.49779	0.129095
0.943847	0.422668
0.527117	0.253114
0.173453	0.294351
0.293573	0.3006
0.414597	0.159527
	0.192548
0.240935	0.233146
0.164367	0.230473
0.28173
0.192494	0.482375
0.29981	1.01396
0.798136	0.766732
0.46367	1.00155
0.624303	0.746805
0.761618	1.14925
0.54603	1.05625
0.239896	0.472023
0.193954	1.23173
0.145035	0.662326
0.156538	0.278661
0.194075	0.429487
0.426071	0.355339
0.512083	0.538273
0.229925	0.113787
0.117367	0.172528
0.09214	0.0602313
0.460588	0.188786
0.243352	0.196949
0.355296	0.580226
0.329286	0.27189
0.186127	0.178775
0.535144	0.320837
0.331041	0.533461
0.157944	0.366324
0.309175	0.571971
0.286397	0.568427
0.408771	0.413813
0.280327	0.552728
0.578208	0.552491
0.308321	0.371248
0.697987	0.257358
0.584894	0.309759
0.153107	0.2857
0.10388	0.249713
0.229254	0.167646
0.357596	0.434708
0.902891	0.829945
0.255785	0.593266
0.427615	0.640144
0.514955	0.638186
0.19197	1.0747
0.197232	0.257619
0.246064	0.191693
0.474035	0.617308
0.211054	0.226163
0.194259	0.263801
0.271663	0.676908
0.251741	0.273357
0.206642	0.465504
0.24455	0.390526
0.167502	0.441333
0.198132	0.322487
0.18549	0.360841
0.331591	0.34214
0.187107	0.461658
0.216441	0.299623
0.124654	0.43448
0.141234	0.315376
0.185601	0.514444
0.186832	0.275754
0.228498	0.293593
0.291901	0.282111
0.599924	0.381036
0.106169	0.453714
0.253739	0.341938
0.196768	0.310566
0.662664	0.262718
0.281918	0.371604
0.204684	0.205956
0.322637	0.141627
0.139723	0.0733421
0.301944	0.0707462
0.357792	0.0629846
0.161534	0.265355
0.352416	0.171695
0.177297	0.0480608
0.181562	0.250492
0.548743
0.617012	0.324687
0.414376	0.140127
0.314178	0.738279
0.141198	0.46034
0.160095	0.146092
	0.225726
0.534926	0.530593
1.15658	1.25581
0.761162	1.14751
1.87031	0.781292
1.60118	0.920813
0.690344	1.34618
1.72943	1.57113
1.66261	1.32206
1.17268	0.854487
1.85569	0.796183
1.71206	0.60447
1.06534	0.764367
0.79206	0.406707
0.57951	0.186783
4.14436	0.33321
1.62628	0.607735
1.19706	1.0511
2.1873	0.80532
1.45815	0.663629
2.35287	0.716916
4.22117	0.321519
0.818021	0.337196
0.499613	0.544822
1.06856	0.743629
0.671309	0.514391
0.972631	0.519824
0.537527	0.563945
1.46129	4.90297
2.24276	0.674582
2.84602	0.143542
0.870676	0.217889
1.08036	0.246832
0.977423	0.199155
1.0633	0.532458
1.08414	3.42955
2.13427	0.321081
1.77173	0.558648
1.27468	0.466907
0.689562	0.52051
1.46432	0.764067
0.980642	0.584191
1.24266	0.705609
4.07434	0.454849
2.11958	0.325113
0.467149	0.353383
0.765576	0.688997
0.524848	0.467996
0.691861	1.03844
1.29814	1.29091
0.26128	1.71554
0.531897	0.214777
0.590612	0.222972
1.62329	0.194105
0.835111	0.311059
0.399924	0.586998
1.80484	2.41173
	2.8935
1.31176	5.12495
1.10196	2.59123
1.7709	3.18947
1.99561	0.814406
0.726884	0.895188
1.24772	0.602335
1.40393	1.96607
1.38941	0.248885
1.47637	0.23266
1.34042	0.158276
1.67079	0.160872
1.14376
1.23472	2.63647
1.27008	2.96853
1.53768	2.06328
1.06121	1.94428
0.915227	0.503462
0.729315	0.386644
0.85163	1.07185
0.96433	1.24506
1.84724	1.51259
1.10861	0.885484
1.58627	1.21161
1.80047	0.830054
0.799719	1.31417
1.74448	0.600886
1.7248	0.84494
1.74049	0.560055
1.20643	0.524225
1.87491	0.503017
1.4585	0.780664
1.36247	0.639812
1.0856	1.19383
1.82872	1.87099
1.51748	2.21644
0.848181	1.52438
1.67849	1.61314
0.741726	2.2973
0.712413	0.855522
0.669945	2.26097
1.14184	0.878764
0.603822	0.252529
1.7887	0.569267
0.853876	1.09901
1.85592	0.393383
1.13695	0.604651
2.56645	0.538188
1.11617	0.474897
0.874821	0.601777
1.0223	0.511354
1.24408	0.927316
1.05588	0.448333
0.591035	0.95858
1.07246	1.50336
1.62762	1.41094
1.56091	0.375455
1.8072	1.01286
1.60903	0.886386
1.30479	1.27817
1.32722	1.49917
1.44861	0.734518
1.42454	0.883784
1.95521	0.442294
1.45957	0.717395
1.84015	0.775112
0.952333	0.91959
0.781435	1.17095
1.95218	0.637151
1.01725	1.01377
2.15732	0.359043
1.78162	1.27335
2.1589	0.76248
1.67591	0.302034
1.39	0.498937
0.795391	0.393572
1.78062	0.978359
2.08698	1.02595
1.92622	0.514211
1.78789	0.744948
2.02515	0.158421
1.72571	0.334167
1.73121	0.467733
1.55012	0.560909
1.71267	0.762143
2.65117	0.734143
1.46296	0.704364
2.02325	0.916103
0.784256	0.724328
0.829467	0.863574
0.701825	0.707724
1.59274	0.673603
1.78586	0.647053
2.19025	0.568819
1.68204	1.21421
0.859382	1.62675
2.11903	0.702051
1.50882	0.450264
1.88112	1.00826
1.13006	0.664038
2.03928	0.878658
1.97118	0.998939
1.23127	1.21568
1.95613	0.954973
0.947977	1.37099
1.34587	0.684153
1.07817	0.5979
	0.585274
1.86314	0.304773
1.22303	0.379056
1.53581	0.394332
1.6573	0.626371
1.06205	0.396614
1.26223	0.431319
3.88829	0.575267
1.5666	0.533728
1.42298	0.612854
1.25007	0.508965
6.53936	0.192669
3.23377	0.562095
5.67444	0.843909
0.812858	0.64627
0.583459	0.63139
0.814527	0.578755
0.550302	1.12413
0.45811	0.772516
2.67707	1.06304
1.8391	0.53077
1.95229	0.400833
1.9001	0.580911
1.48813	0.679734
1.03115	0.636792
1.85989	0.513883
1.57361	0.862419
1.43177
0.55799	1.59049
0.785092	1.91292
1.69592	0.964406
1.96025	0.903659
1.84068	0.45394
1.32195	0.493303
0.89001	0.649743
1.64068	0.397447
1.69963	1.56609
1.44234	1.66068
1.3511	0.770068
1.39884	0.371841
1.0063	0.378252
1.31135	0.509573
1.05738	0.5285
0.935886	0.628594
0.891954	0.479208
0.290643	0.629419
1.38893	0.669125
1.3759	0.749314
0.59863	0.650281
1.18218	0.430178
0.836728	0.998133
1.45658	1.07508
3.18534	0.93226
0.242369	1.47268
0.741146	1.60546
1.72476	1.31918
5.10848	1.73705
6.01441	0.781216
1.52743	1.18451
2.07604	0.513455
3.33111	1.58859
4.30493	0.663613
1.48026	1.51564
3.78068	1.57568
1.85287	0.614414
0.861482	0.872906
0.865627	0.999034
1.20913	1.11929
0.882817	0.670333
0.580642	1.37818
1.80189	0.860296
1.6706	1.10562
2.24682	1.29981
2.75414	0.897267
1.90621	1.17029
1.33526	1.0143
1.82907	1.4073
1.78312	0.709138
1.02262	1.1142
1.36295	1.33705
2.10545	1.6185
1.75	1.55656
2.607	1.87567
0.523381	1.19502
0.273065	1.93263
2.99327	1.18953
3.20137	0.294886
3.13125	0.215548
2.2539	1.11126
1.31889	0.90908
0.658942	1.26877
0.572895	2.05183
	3.46469
1.7001	0.306926
1.16899	1.08376
1.13127	1.13135
1.41812	1.25075
1.49343	2.03246
1.18569	0.897402
1.10984	0.828554
1.27663	0.874734
0.896109	1.81508
1.70276	1.0248
1.51439	0.623476
1.0211	0.955586
1.244	0.998944
1.58754	0.950086
0.540935	1.06203
1.48944	1.13364
1.15121	0.69683
0.861803	1.07984
1.51788	0.935313
1.15532	0.463288
1.72481	0.818119
1.20886	0.577266
1.44177	0.551533
1.67489	0.551308
1.54054	1.01104
1.68113	1.82354
2.08023	0.928904
0.476563	1.26425
1.85286	0.652127
1.99816	0.788945
0.977605	0.613461
0.652587	1.04332
2.01381	1.2176
0.739419	0.684394
1.33317	0.535155
1.83924	0.519648
1.24626	1.02424
1.11533	1.12854
1.26265	0.668069
1.05605	0.898472
1.30214	0.636691
1.14495	0.733596
1.61663	0.796683
2.12401	0.544407
2.47799	1.16767
1.77863	0.72748
2.36385	1.8831
2.00685	1.17453
1.45604	1.39092
1.41626	0.928929
1.76475	0.876963
1.86478	1.83671
1.53834	0.963332
2.07258	1.23841
1.02158	1.93923
1.12084	0.589774
1.07987	1.24735
1.69636	0.875482
0.420901	0.714408
0.726323	0.890675
0.260791	1.19969
0.690473	1.14037
0.753168	0.876839
0.801377	0.569951
1.18191	0.643356
0.742153
1.04031	0.73277
0.848631	0.532219
1.09561	0.500163
0.906355	0.659606
1.13882	0.618252
1.36214	1.02339
0.754419	0.829456
1.6465	0.365758
0.844215	0.363358
1.01928	1.17075
0.715116	1.08531
1.47889	2.16463
0.936941	0.466749
1.10286	0.738424
1.31709	0.425867
1.60443	1.81549
1.21525	1.14018
	1.27182
	1.8718
	1.95548
	1.37205
	1.2688
	0.960664
	0.962468
	1.59625
	1.57079
	2.24162
	0.949243
	2.19509
	1.39386
	1.4376
	1.11388
	0.953225
	1.03381
	0.951192
	0.566873
	1.28585
	0.578885
	0.716605
	0.693765
	1.27207
	0.474718
	0.932541
	0.819145
	0.6075
	1.46944
	0.589565
	0.960623
	0.579385
	0.467083
	1.28624
	0.434884
	1.0815
	0.747835
	1.22554
	0.699782
	0.819715
	0.840748
	0.953388
	0.594918
	0.698405
	0.41805
	0.561834
	0.316755
	0.68343
	0.462569
	0.692487
	0.865824
	0.372587
	0.821278
	0.774136
	0.553685
	0.557806
	0.552826
	0.407968
	0.468963
	0.652295
1.51186	0.587929
1.46401	0.722395
1.41339	0.325317
0.503321	0.328826
1.46107	0.211176
0.477505	0.385417
1.64176	0.513053
0.699767	0.636316
0.487101
1.68657	1.17921
0.645401	1.11344
0.681107	0.898635
1.90904	0.898327
1.3548	0.955458
0.837147	0.894839
0.878621	0.976396
1.00459	0.639946
0.702251	0.732253
0.967837	0.720822
1.52915	1.53386
0.763557	0.596263
0.907646	0.817632
0.934308	1.27518
1.74441	1.18439
0.678616	1.29965
2.44243	1.1812
1.18583	1.04861
1.13608	1.28724
1.1929	1.25907
0.511865	1.50034
1.87432	1.96431
0.779122	1.13755
0.632778	1.17948
2.5523	0.79503
1.13212	1.2437
1.59279	0.877097
0.880976	0.839584
0.372726	1.40674
0.885972	1.34284
0.775475	0.980556
0.794045	0.889672
0.389751	0.818549
1.40247	0.9155
1.17637	0.548045
1.43409	1.22446
0.39154	0.362695
1.21751	0.484959
0.334593	0.47435
1.26054	0.611072
1.20739	0.443502
1.51944	0.874645
0.3653	0.644146
0.348093	0.4733
0.459235	0.953566
0.617103	0.712382
0.793369	0.866862
0.692358	1.52126
0.760507	2.1209
0.499924	1.39799
1.74131	0.865725
1.69071	0.419253
1.77962	0.61947
2.08439	1.01435
1.42413	0.601979
1.18634	1.34237
1.11289	0.971345
1.02947	1.24442
1.06823	0.826436
1.59487	0.967782
1.52309	1.75209
0.907291	0.835469
1.48571	0.861122
1.90035	0.889528
1.13404	0.739175
0.783507	1.49111
0.525705	0.529071
0.878548	0.651138
0.84095	1.11735
0.421822	0.520839
1.01766	0.320665
1.19817	0.616887
1.04214	1.64098
1.0069	0.62328
0.572778	0.798899
0.493183	0.33621
1.25119	0.973046
0.871614	0.512476
0.904901	2.87791
2.3746	2.26195
1.81709	1.98659
0.778353	2.04088
0.707759	1.16627
0.893159	0.291598
1.49937	0.673513
0.378499	0.550338
0.474482	0.451545
	0.419964
1.00438	0.457063
1.14176	0.73738
0.635355	0.872567
0.183778	0.744418
0.602525	0.428348
1.64216	1.15739
0.716197	0.693545
0.374664	0.452022
0.514429	0.437022
0.234784	0.334271
0.18464	0.553283
0.381504	0.410116
0.434028	0.605288
0.734611	0.416376
0.64709	0.64087
2.0051	1.3505
0.754706	0.732355
0.295703	0.798
0.449854	0.371771
0.625394	0.854824
0.728301
1.20511	0.844441
1.16702	0.553871
0.952051	0.355596
0.180525	0.839554
0.427846	0.363541
0.558079	0.328501
0.268667	0.995255
0.713417	1.76193
0.261529	2.01548
0.553074	1.99062
0.490282	0.841163
0.385875	1.23411
0.135144	1.1004
0.251918	0.292965
0.456083	0.442125
0.582874	1.23468
0.535866	1.35614
0.444795	1.32442
0.751325	0.74732
0.270734	0.627632
0.363098	0.27189
0.357968	0.414596
0.374547	0.605168
0.252616	0.588438
0.165719	1.55592
0.341087	1.14971
0.213188	1.05858
0.449366	1.17521
0.526316	0.855318
0.542897	0.951957
0.502293	1.15331
0.389792	0.857979
0.438809	0.420293
0.616869	0.555971
0.850777	0.425708
0.917031	0.328287
0.379858	0.55721
0.537932	0.655681
0.295274	1.22446
0.345914	1.92057
0.330553	2.04495
0.408145	0.576158
0.106071	0.667956
0.134787	0.874288
0.199863	1.3284
0.299042	0.531298
0.218366	0.670237
0.0693673	0.581775
0.272884	0.719377
0.279741	0.706127
0.151116	1.58856
	2.50697
0.331992	1.42435
0.412908	1.13982
0.599365	1.06327
0.956974	1.7702
0.16787	1.31595
0.849363	1.78248
0.422484	1.15896
0.277886	1.94155
0.610432	0.889679
0.690784	1.19933
0.303333	1.24826
0.335876	1.0332
0.814893	0.266457
0.505786	1.34783
1.11422	0.888356
0.742266	0.241558
0.207249	0.827463
0.614514	0.285834
0.816187	0.806921
0.481211	1.27279
0.344793	0.889063
0.13298	0.775027
0.274207	0.731364
0.41582	0.730097
0.365995	0.946358
0.258699	0.98767
0.21056	0.808942
0.436141	1.13588
0.450484	1.12736
0.272881	1.59276
0.313539	0.836948
0.36287	0.983626
0.44467	1.70265
0.694136	1.32758
1.07681	1.73757
0.459864	1.40968
0.293665	1.05204
0.193018	1.00841
0.227659	0.817118
0.446207	1.12126
0.212597	1.00961
0.178032	1.39087
0.4214	0.877199
0.244495	1.22683
0.388765	1.09694
0.399917	0.846632
0.244061	1.03231
0.192768	0.686972
0.152775	1.17527
0.273055	1.39964
0.160458	0.321306
0.160472	0.301629
0.381001	1.08982
0.230085	1.31005
0.163171	1.22316
0.083013	0.781634
0.236975	1.15419
0.498282	0.509018
1.80047	0.684894
	0.730027
0.420882	1.79966
0.289407	1.30595
0.277975	0.768422
0.457346
0.701407	0.927637
0.678976	1.17045
0.523184	0.984102
0.489413	0.603126
0.319204	0.494508
0.23218	1.1125
0.441129	2.13525
0.460347	2.18402
0.226154	1.00311
2.54147	1.39956
1.32684	1.92557
0.491009	1.44389
0.184427	1.32545
0.121019	0.731808
0.169565	0.88112
0.186606	1.29915
0.306116	0.653217
0.19764	1.85992
2.50403	1.14961
0.399896	1.1473
0.670543	0.630739
0.168191	3.42078
0.251587	0.764332
0.237726	1.00343
0.226596	1.34281
0.16624	1.33282
0.380793	2.31854
0.187287	1.1678
0.231047	1.07312
0.589804	0.752784
0.420421	0.214534
0.430312	1.66591
0.410035	1.37778
0.401026	0.876734
0.318521	0.795289
0.335188	0.241732
1.58428	1.00517
0.58409	0.948666
0.472393	0.565163
0.690514	0.334324
1.0447	0.461623
1.05242	0.624819
0.748906	0.345706
0.398419	0.27872
0.896614	0.670354
0.319588	1.09109
0.55568	1.01598
0.256031	0.493943
0.285736	0.962983
0.285736	1.05025
0.258725	1.2409
0.297394	1.26292
1.01079	0.498103
0.72063	0.677311
0.762049	0.556332
0.286976	0.427969
0.6495	0.975884
0.566659	0.804588
0.51339	0.502818
0.391577	1.77638
1.18516	2.17768
0.32805	0.888123
0.499101	1.05883
0.489128	1.0736
0.93786	1.28853
0.450262	3.42281
0.622675	2.84126
0.854333	0.339401
0.668593	0.297654
0.800285	0.427744
0.394592	0.278134
1.03294	0.441657
0.198176	2.8534
0.830817	2.00992
0.171339	1.95702
0.382018	1.38817
0.579375	2.13851
0.691599	0.923694
	1.10798
	0.57691
	0.283952
	0.814214
	1.57017
	1.39043
	1.85219
	1.81895
	0.781613
	0.64637
	0.937505
	1.05338
	0.36832
	0.908716
	1.44074
	0.591716
	0.454893
	0.759088
	0.323298
	0.255163
	0.50701
	0.57582
	0.714797
	0.331543
	0.293927
	0.387455
	0.432025
	0.229106
	0.577593
	0.851627
	0.340148
	0.428577
	0.903431
	0.934543
	0.809457
	0.316153
	0.55836
	2.07756
	2.09871
	0.31218
	0.537004
	0.876336
	2.98601
	0.487779
	0.859431
	0.719903
	0.360845
	0.463793
	0.861803
	0.557956
	0.428487
	0.570222
	0.130789
	0.453244
	0.625662
	1.4571
	0.16429
	0.450728
	0.666243
	0.871119
	0.685687
	1.40569
	2.05938
	2.05784
	1.72535
	2.78368
	1.47921
	0.479118
	0.666769
	1.09261
	0.219527
	0.478998
	0.266556
	0.667522
	0.728102
	0.527198
	0.639616
	0.545437
	0.611026
	0.282568
	1.37242
	1.16871
	1.17317
	0.156581
	0.302908
	0.250165
	0.562486
	0.255905
	0.827008
	1.452
	2.13334
	0.413532
	0.709568
	0.592818
	1.74481
	1.13525
	0.838378
	0.892602
	0.76696
	0.883704
	0.82086
	0.70491
	0.707926
	1.29543
	1.39461
	1.37765
	3.19362
	0.733217
	0.711129
	2.77186
	1.36722
	0.674205
	0.626899
	0.533147
	0.610932
	0.914411
	0.932114
	1.16174
	1.2454
	1.30683
	0.838867
	1.45347
	1.28997
	1.36408
	1.13209
	0.901326
	0.696202
	0.868361
	0.817597
	0.205571
	0.321345
	0.560035
	1.19818
	0.318385
	0.584682
	0.609101
	0.435048
	0.738756
	0.871038
	0.335414
	0.385979
	0.649974
	1.22492
	1.12081
	1.61078
	2.03057
	2.50934
	0.79414
	1.45902
	1.09919
	0.879804
	0.99122
	0.99626
	1.1588
	0.643371
	2.527
	0.872375
	0.886678
	2.50245
	3.07362
	0.685156
	1.47281
	1.05105
	1.17124
	2.2962
	2.06623
	1.02033
	1.21419
	1.46878
	1.15493
	0.842939
	1.0917
	0.884978
	0.935717
	1.35275
	1.4618
	1.10545
	0.950053
	0.689969
	0.443599
	0.35667
	0.925233
	1.10623
	0.753393
	2.42
	1.75704
	1.60943
	1.08461
	2.19221
	1.12575
	1.28736
	0.773888
	0.951072
	1.04327
	1.23168
	0.852466
	1.0896
	1.18144
	2.74302
	0.648793
1.17175	0.127149
0.783636	0.0421958
1.41293	0.0868063
0.357177	0.121731
0.177703	0.128557
0.36172	0.170114
0.840161	0.0867704
0.635259	0.0954318
0.522661	0.036525
0.584422	0.0448761
1.2105	0.0255197
0.862153	0.121961
1.30484	0.131789
2.21716	0.034215
0.930941	0.0181709
1.20642	0.0136352
0.770299	0.108836
0.349789	0.0870031
2.36253	0.0361508
2.08159	0.0818509
0.262455	0.154025
1.14655	0.130979
1.1718	0.0538525
0.230364	0.0365124
1.02101	0.0486722
2.65687	0.0409763
0.83234	0.015096
0.751699	0.103466
2.79951	0.0508261
0.213833	0.135371
0.309088	0.0965572
0.267878	0.0877621
0.241031	0.0106146
0.713571	0.101565
1.59345	0.0519147
2.88934	0.0301921
2.96508	0.0573355
0.570379	0.0563341
0.510071	0.101684
0.2286	0.0130972
0.330761	0.0182698
0.236811	0.0119756
0.459824	0.0205584
0.884153	0.0111148
0.551513	0.0442945
1.41457	0.0144155
1.0479	0.102377
0.70861	0.148116
0.560179	0.0258105
0.603	0.0242517
	0.116097
2.57903	0.244758
1.72272	0.0874577
0.918907	0.029213
0.911824	0.0759222
1.89257	0.0122771
1.81536	0.0360791
1.90603	0.116798
0.782046	0.0728192
0.538892	0.0406177
1.4414	0.0395698
1.2497	0.0661868
1.58695	0.0631401
2.0069	0.208539
0.522366	0.0728309
0.575024	0.116084
1.16122	0.0353259
1.17447	0.0666395
0.959111	0.173679
1.31215	0.0238834
0.769042	0.017281
0.255456	0.0543954
1.90918	0.0895971
1.31128	0.105019
1.10146	0.0984979
0.5779	0.0422326
0.991937	0.0593362
1.2542	0.0505944
2.21707	0.0726176
1.10056	0.0631749
0.614343	0.0385025
0.582857	0.192954
0.357034	0.071023
0.713672	0.0307727
1.42314	0.0637285
0.547177	0.0295019
2.01362	0.0641831
0.557452	0.0128229
0.931681	0.0477125
2.35056	0.0298179
1.37096	0.0545912
3.48273	0.0184762
0.353412	0.0411053
0.449781	0.0456128
0.318288	0.0226358
	0.00657235
0.440344	0.026997
0.474508	0.0313175
1.2605	0.0229247
0.132754	0.0974578
0.418022	0.039403
0.329699	0.0553337
0.716055
0.722107	0.0407941
0.376203	0.0163591
0.295352	0.0193826
0.461694	0.0243904
0.584252	0.0129101
0.368252	0.0143147
0.38099	0.0350312
0.634252	0.0346512
0.597114	0.027473
0.355713	0.00711616
0.448454	0.0250302
0.564926	0.0319408
0.425832	0.0252473
1.91996	0.0257543
1.02334	0.119408
0.368163	0.0568566
0.467199	0.0481022
1.43992	0.0432543
0.767352	0.0442974
0.525705	0.0575788
0.498334	0.0909378
1.11977	0.115384
0.892852	0.128891
0.251418	0.0495301
0.464764	0.0368129
0.701302	0.0463893
1.43417	0.094951
0.954123	0.049597
0.46401	0.022755
0.528141	0.0531032
0.988504	0.0880665
2.1674	0.0608785
1.15319	0.0711703
2.15533	0.0286149
1.88703	0.0513118
1.46916	0.0312942
0.306063	0.0742074
0.289137	0.106178
0.289578	0.0353869
0.850818	0.00922357
0.412191	0.0140792
0.0910725	0.0679423
0.12598	0.054216
0.362648	0.0392063
0.411991	0.101296
0.381772	0.0377774
0.799185	0.0421425
0.475829	0.0558552
0.395198	0.0258929
0.204391	0.0241044
0.2701	0.0180701
0.249614	0.0625109
1.21592	0.0364077
0.539114	0.0762828
0.374493	0.0158696
1.04789	0.0180846
1.61911	0.0678561
1.11438	0.0216063
0.651535	0.0246851
0.398079	0.0284113
0.445093	0.0317954
0.242765	0.11633
0.201699
0.346326	0.0310509
0.250735	0.0451514
0.8335	0.00553996
1.26388	0.0437041
1.51248	0.0252502
0.88446	0.0358571
1.32038	0.0549043
2.17105	0.0334162
1.32896	0.0257911
1.82479	0.0505382
1.77953	0.0596426
2.0419	0.0259074
0.88495	0.0128413
0.532238	0.0156612
0.669794	0.0139628
1.61516	0.069789
0.739163	0.0237903
0.786845	0.0271376
0.47372	0.0562362
0.290853	0.0797561
0.386277	0.0344059
0.316038	0.0266955
0.448265	0.0468207
0.683225	0.0320533
0.447764	0.0549159
0.473956	0.0358745
1.07498	0.116678
0.657829	0.0565881
	0.015951
1.91031	0.012185
4.83188	0.0272083
4.25232	0.0617034
3.4211	0.0480033
2.92867	0.0340511
1.96828	0.0854308
3.88708	0.0365347
2.49535	0.0518158
2.71405	0.0717413
3.3344	0.0485433
2.49464	0.0633107
3.6516	0.0297588
1.02461	0.0281176
2.79676	0.0306147
2.06877	0.0463932
0.593129	0.050417
0.382164	0.0380895
0.604641	0.0174506
1.28073	0.00821155
1.23833	0.0327638
3.12103	0.0112408
1.23136	0.0550681
2.77134	0.0308832
1.27227	0.0171327
1.3495	0.0177347
1.03894	0.0458339
1.86836	0.0574547
0.372557	0.0483067
1.32288	0.106361
0.53044	0.0807487
0.443019	0.0406322
0.605664	0.0676476
1.4646	0.00921
	0.0312118
0.905288	0.0121908
0.498695	0.0982497
0.529375	0.0750536
0.724921	0.0256215
0.450688	0.101197
0.478336	0.0227541
0.0954715	0.0133037
0.215877	0.065578
0.249532	0.041493
1.1713	0.028326
0.136658	0.0366491
0.454001	0.117872
0.58167	0.0633378
0.336719	0.154634
0.193428	0.0631982
0.664728	0.0825876
0.553564	0.0754685
0.247374	0.0590212
0.690188	0.0271715
0.332082	0.0171375
0.24009	0.00642306
0.989111	0.0832032
0.220532	0.0685744
0.290216	0.0183386
0.930456	0.089031
0.358655	0.0383406
0.926455	0.0352803
0.0775081	0.108875
1.3355	0.0234423
0.903066	0.0291849
0.635663	0.0175243
0.336028	0.0263543
0.209839	0.0345077
0.0913275	0.0270978
0.706093	0.0120096
0.487142	0.0129634
0.556373	0.0186265
0.478142	0.0357621
0.282787	0.0339988
0.655128	0.0100853
0.677075	0.0349226
0.448698	0.0101794
1.16125	0.00636296
0.659408	0.0187806
0.167987	0.0191228
0.640422
0.321979	0.066529
0.202303	0.0138804
0.656147	0.0230681
0.186657	0.0561257
0.276452	0.0590629
0.297167	0.033422
0.43583	0.03086
0.855915	0.0488089
0.6925	0.0404131
0.227447	0.0299972
0.669859	0.0330265
0.391513	0.0446212
0.339789	0.0445552
0.384466	0.0656168
1.24339	0.0198847
0.592436	0.0644196
0.290265	0.0218031
0.372859	0.0324294
0.725953	0.0372258
0.691053	0.066878
0.789579	0.00879317
0.436458	0.0111323
0.413148	0.0383018
0.800378	0.0910328
1.1186	0.0729714
1.72954	0.0252715
0.209349	0.112277
0.18416	0.0659978
0.141051	0.0498936
0.74337	0.0161391
0.388841	0.0263727
0.529487	0.0360471
0.697602	0.0384792
0.549617	0.0289018
0.291502	0.0414911
0.378611	0.0636567
0.216329	0.0315938
0.980361	0.0535656
0.554697	0.0281098
0.314572	0.0918509
0.14296	0.0743344
0.190291	0.071117
0.44678	0.117019
0.401764	0.103408
0.863857	0.0180371
0.858865	0.0142585
0.763969	0.0153054
0.503874	0.0334957
1.62647	0.0411004
0.693571	0.0322539
0.267066	0.0672541
0.898894	0.0253985
1.10709	0.0430896
1.60388	0.024592
0.453353	0.0527658
0.520943	0.0733786
1.17896	0.048489
0.872893	0.246855
1.01261	0.0361023
0.549864	0.0375855
1.22172	0.0284443
1.60534	0.0610666
1.30071	0.0520107
1.81743	0.0531216
1.09447	0.098558
0.465086	0.0412458
0.379482	0.0334385
0.640782	0.0320087
0.486862	0.0523005
0.558196	0.116867
0.139489	0.0263282
0.949829	0.0443255
0.41247	0.0299158
1.80472	0.0384201
0.424396	0.0316781
0.163118	0.0152637
0.174249	0.0339154
0.867567	0.0466607
0.34095	0.0520398
1.56866	0.0153093
0.894868	0.0588351
0.187969	0.0283764
0.171382	0.0168971
0.297791	0.0176736
0.172964	0.0832439
0.0872736	0.0315036
0.371755	0.0138659
0.284489	0.0151416
0.837081	0.0348325
0.0942453	0.0589456
0.252375	0.0281806
0.308196	0.0592887
0.218449	0.0287196
0.264842	0.0423616
0.173891	0.023863
0.388466	0.0134801
0.511382	0.0254072
1.36983	0.0441869
0.219098	0.0182765
0.189104	0.0141102
0.474055	0.0380721
0.680774	0.0142973
0.358136
0.547847	0.07368
0.301172	0.0791715
0.609146	0.182331
0.819941	0.0890524
0.527523	0.15606
0.432268	0.114369
	0.0825682
0.940318	0.139789
1.29354	0.0657419
1.1794	0.12118
0.7286	0.0841745
1.36565	0.0489979
1.22736	0.0707884
0.426248	0.0983079
3.89957	0.0794371
1.17639	0.0232456
0.486297	0.0804909
1.97518	0.134881
1.70137	0.0560064
1.61924	0.145245
0.665357	0.128357
1.17875	0.104704
0.867678	0.0718082
5.4856	0.0851264
1.07143	0.0737382
0.608629	0.144269
1.59137	0.071117
0.871784	0.0261052
1.83572	0.0437235
1.74588	0.070991
1.78933	0.0634997
3.0338	0.0547724
2.34956	0.0367431
2.24026	0.0732545
2.65396	0.0595854
2.92526	0.038646
1.11935	0.082512
2.76837	0.0732555
2.1648	0.100071
2.44304	0.0892268
1.83043	0.0722444
0.958508	0.0729074
0.669939	0.0636587
2.46966	0.051621
0.679991	0.0527988
2.50033	0.0676612
2.68323	0.0491714
1.91089	0.061083
2.25199	0.037124
0.456126	0.0550148
1.19081	0.0521328
3.16629	0.0991299
1.85995	0.115343
1.22642	0.0380004
2.31173	0.0754336
2.01719	0.112185
1.08837	0.0896912
0.600847	0.0749586
2.07211	0.105599
0.875461	0.0802311
1.37724	0.0703367
1.53729	0.0790213
1.05724	0.0951177
2.64774	0.0669177
0.629294	0.0491229
0.989488	0.119366
1.38241	0.0378172
1.40005	0.0375409
1.16454	0.137717
2.72415	0.0700963
1.14298	0.0792588
	0.0805325
4.48338	0.0594816
2.10671	0.0428104
1.77847	0.0304616
3.27421	0.0744235
1.56912	0.389672
0.813284	0.0907323
3.32791	0.0410238
0.499077	0.0648946
0.287817	0.0412187
0.724071	0.110752
0.72929	0.0835492
3.64198	0.0517625
1.30052	0.00745835
0.564817	0.0634871
1.67867	0.0915136
0.653748	0.0955142
0.552087	0.0300883
0.237744	0.0905898
1.58169	0.0397132
1.03724	0.0620505
2.17123	0.083302
1.33327
1.33245	0.118163
0.730991	0.0199749
0.453338	0.0429781
2.57587	0.0240579
1.33201	0.0271095
1.31184	0.0897484
1.74306	0.190679
2.40657	0.0258745
1.35052	0.071592
0.918839	0.0854841
0.920819	0.155216
1.61511	0.0996854
1.17165	0.0843296
1.16104	0.0805955
0.857626	0.0550884
0.781807	0.181432
0.916783	0.105528
1.7968	0.0755878
0.863095	0.0754491
0.0771223	0.164644
1.19745	0.102451
0.972738	0.0874383
0.949095	0.12933
1.8175	0.0933283
1.39305	0.120333
1.28208	0.0560064
1.1533	0.0542432
1.09533	0.17338
2.1297	0.0842026
0.8265	0.0382068
0.42063	0.108235
0.579561	0.0747909
0.492322	0.120965
1.22144	0.159299
1.269	0.139939
1.27086	0.0647327
0.89938	0.052854
1.0103	0.0555683
0.637701	0.149234
0.638581	0.370563
0.436676	0.167536
0.546141	0.125319
0.811691	0.177224
1.02243	0.0780248
1.59723	0.207537
1.43098	0.2084
2.98191	0.174275
[truncated: 598 more rows]

## Sheet: FigS8P
Nt_x000D_siRNA	HPD_x000D_siRNA
1.2776	0.301522
0.863612
0.858787	0.251784
0.718729	0.440084
0.85176	0
1.42951	0
1.77273	0
0.681818	0.255448
0.545455	0

## Sheet: FigS8Q
Nt siRNA	HPDL siRNA
1.53859	0.419676
0.588973	0.230919
0.872432	0.12
1.83059	0.453947
0.952303	0.335526
0.217105	0.567434
0.635204	0.382653
1.40816	0.795918
0.956633	0.420918
