# Supplementary material for: The extracellular matrix supports breast cancer cell growth under amino acid starvation by promoting tyrosine catabolism
Source: PLoS Biol. 2024 Jan 16;22(1):e3002406. doi: 10.1371/journal.pbio.3002406 (PMC10791009; doi:10.1371/journal.pbio.3002406)
Supplement: S17 Data — The biological replicates are colour coded. (XLSX) [file pbio.3002406.s032.xlsx]

## Sheet: FigS9
	FBS free on plastic						FBS free on matrigel
Day2	275755	244428	244990	171921	163650	159868	236091	198250	189306	120431	130616	143204	288228	244168	276845	170940	165777	170807
Day8	568856	505560	370932	149303	152348	118840	872857	1062550	978565	337365	558245	538339	907602	665246	643363	204255	203477	170229
