# Supplementary material for: The extracellular matrix supports breast cancer cell growth under amino acid starvation by promoting tyrosine catabolism
Source: PLoS Biol. 2024 Jan 16;22(1):e3002406. doi: 10.1371/journal.pbio.3002406 (PMC10791009; doi:10.1371/journal.pbio.3002406)
Supplement: S18 Data — The biological replicates are colour coded. (XLSX) [file pbio.3002406.s033.xlsx]

## Sheet: FigS10
	AA free on collagen			AA free on plastic
malate	0.943829	1.05538	1.00079	0.318005	0.346681	0.341835
Succinate	0.955641	1.11117	0.933187	0.583318	0.548957	0.559792
alpha-ketoglutarate	1.00465	1.00882	0.986527	0.519674	0.517897	0.202357
Fumarate	0.955641	1.11117	0.933187	0.583318	0.548957	0.559792
